# Supplementary material for: Using Nuclear Genomic Data to Address Intractable Relationships and Gene Tree Discordance in an Ancient Group of Gymnosperms (Ephedra, Gnetales)
Source: Ecol Evol. 2026 Jun 30;16(7):e73863. doi: 10.1002/ece3.73863 (PMC13318514; doi:10.1002/ece3.73863)
Supplement: Supplementary file 1 — Table S1: Taxon name, distribution and voucher information, and the European Nucleotide Archive (ENA) accession number for each sample used in this study. [file ECE3-16-e73863-s002.xlsx]

## Sheet: Sheet1
Table S1. Taxon name, distribution and voucher information, and the European Nucleotide Archive (ENA) accession number for each sample used in this study.
Taxon	Distribution	DNA voucher	Area/Year of collection	Sample ID	ENA accession
Ephedra alata Decne.	Mediterranean; W. Temp. Asia	Anderberg 480 (S)	Algeria 1980	CR 83	ERR15465168
Ephedra altissima Desf.	Mediterranean	Samuelsson 6227 (S)	Algeria 1936	CR 81	ERR15465169
Ephedra altissima Desf.	"	Bot. Dept. SU S-C-7688 (S)	Tunisia 1972	CR 82	ERR15465170
Ephedra altissima Desf.	"	T.Denk & G.Gruber 178-02 (S)	Morocco 2005	OT 09	ERR15465171
Ephedra altissima Desf.	"	Jonsell 5412 (UPS)	Morocco 1989	RB 24	ERR15465172
Ephedra americana Humb. & Bonpl. ex Willd.	S. America	Ståhl 8049 (S)	Ecuador 2013	CR 468	ERR15465173
Ephedra andina Poepp. ex C.A.Mey.	S. America	Eggli & Leuenberger 1711 (Z)	Chile 1991	CR 204	ERR15465174
Ephedra antisyphilitica Berland. ex C.A.Mey.	N. America	Hoggard 451 (S)	USA (Oklahoma) 2001	CR 64	ERR15465175
Ephedra aphylla Forssk.	Mediterranean; W. Temp. Asia	I.Amdurski & T.Segal 402 (S)	Israel 1950	AK 154	ERR15465176
Ephedra aphylla Forssk.	''	Anderberg 853 (S)	Libya 1982	CR 80	ERR15465177
Ephedra aphylla Forssk.	''	Wafaa Amer (CAI)	Egypt 2012	OT 07	ERR15465178
Ephedra breana Phil.	S. America	Hunziker 1852 (S)	Argentina 1947	CR 232	ERR15465179
Ephedra californica S.Watson	N. America	Stedje 68-154 (O; from Cult.)	--	CR 34	ERR15465180
Ephedra chilensis C.Presl	S. America	Forbes 49.0542 (UC; from Cult.)	Chile 1949	CR 75	ERR15465181
Ephedra coryi E.L.Reed	N. America	Correll 32785 (S)	USA (Texas) 1966	CR 244	ERR15465182
Ephedra distachya L.	Mediterranean; Europe; Temp. Asia; Indian subcont.	Bolinder 720 (S)	Greece 2014	CR 465	ERR15465183
Ephedra distachya L.	''	Rechinger 53066 (WU)	Iran 1975	CR 470	ERR15465184
Ephedra distachya L.	''	Eriksson s.n. (UPS)	France 1965	RB 15	ERR15465185
Ephedra distachya L.	''	Rusanovitsch 13930 (BR)	Kazakhstan 1987	RB 16	ERR15465186
Ephedra equisetina Bunge	Temp. Asia	Baitulin s.n. (UPS)	Kazakhstan 1997	RB 11	ERR15465187
Ephedra equisetina Bunge *	--	--	--	--	SRR5894340a
Ephedra foeminea Forssk.	Mediterranean; W. Temp. Asia	Lena Norbäck Ivarsson & Olle Thureborn 4 (S)	Croatia 2013	OT 43	ERR15465188
Ephedra foeminea Forssk.	''	Bolinder 542 (S)	Greece 2012	RB 06	ERR15465189
Ephedra foeminea Forssk.**	''	''	''	''	ERR16140384
Ephedra foliata Boiss. ex C.A.Mey.	Mediterranean; W. Temp. Asia; Indian subcont.; NE. Trop. Africa	Rechinger 16183 (S)	Afghanistan 1962	CR 86	ERR15465190
Ephedra foliata Boiss. ex C.A.Mey.	"	Hedberg & Hedberg 92019A (UPS)	Saudi Arabia 1992	CR 95	ERR15465191
Ephedra foliata Boiss. ex C.A.Mey.	"	Ghazanfar 1914 (BR)	Oman 1992	OT 13	ERR15465192
Ephedra foliata Boiss. ex C.A.Mey.	"	Rechinger 28144 (W)	Pakistan 1965	OT 16	ERR15465193
Ephedra foliata Boiss. ex C.A.Mey.	"	Thulin 9990 (UPS)	United Arab Emirates 1999	RB 09	ERR15465194
Ephedra foliata Boiss. ex C.A.Mey.	"	Thulin 10760 (UPS)	Somalia 2002	RB 10	ERR15465195
Ephedra fragilis Desf.	Mediterranean; Europe; W. Temp. Asia	Hedberg 6003 (UPS)	Spain 1975	RB 08	ERR15465196
Ephedra fragilis Desf.	''	vanden Berghen s.n. (BR)	Tunisia 1988	RB 19	ERR15465197
Ephedra fragilis Desf.	''	ten Broek 17a (L)	Portugal 1980	RB 26	ERR15465198
Ephedra frustillata Miers	S. America	Rydin s.n. S04-482 (S; from Cult.)	Argentina 1994	CR 314	ERR15465199
Ephedra funerea Coville & C.V.Morton	N. America	Rose 67021 (S)	USA (California) 1967	CR 245	ERR15465200
Ephedra gerardiana Wall. ex Klotzsch & Garcke	Temperate Asia; Indian subcont.	Bosshard & al. 802.67 (Z)	Pakistan 1989	CR 238	ERR15465201
Ephedra intermedia Schrenk & C.A.Mey.	Temperate Asia; Indian subcont.	Rydin 64a 03-925 (S; from Cult.)	--	CR 06	ERR15465202
Ephedra likiangensis Florin	China	Rydin 273 (S; from Cult.)	China	CR 273	ERR15465203
Ephedra lomatolepis Schrenk	Temp. Asia	Baitulin & al. 276414 (UPS)	Kazakhstan 1997	CR 92	ERR15465204
Ephedra major Host	Mediterranean; W. Temp. Asia	Aldasoro et al 2570 (BR)	Turkey 2001	OT 19	ERR15465205
Ephedra major Host	"	O.Thureborn & L.Norbäck Ivarsson 9 (S)	Croatia 2013	OT 28	ERR15465206
Ephedra major Host	"	Dubuis 12046 (BR)	Algeria 1984	RB 20	ERR15465207
Ephedra major Host	"	Vašák s.n. (BR)	Georgia 1982	RB 21	ERR15465208
Ephedra major Host	"	Costa 1975 (BR)	Spain 1985	RB 22	ERR15465209
Ephedra milleri Freitag & Maier-St.	Arabian peninsula	Miller 7667 (E)	Oman 1985	CR 116	ERR15465210
Ephedra minuta Florin	China	Rydin 259 (S; from Cult.)	China	CR 259	ERR15465211
Ephedra monosperma J.G.Gmel. ex C.A.Mey.	E. Temp. Asia	Honegger 92/111 (Z)	Russia 1992	CR 169	ERR15465213
Ephedra monosperma J.G.Gmel. ex C.A.Mey.	E. Temp. Asia	Smith 11694 (UPS)	China 1934	CR 464	ERR15465212
Ephedra nevadensis S.Watson	N. America	Balls 10689a (S)	USA (California) 1956	CR 247	ERR15465214
Ephedra pachyclada Boiss.	Mediterranean; W. Temp. Asia; Indian subcont.	Danin S-2455 (S)	Egypt 1971	CR 89	ERR15465215
Ephedra pachyclada Boiss.	"	Mandaville 6561 (BM)	Oman 1975	RB 27	ERR15465216
Ephedra pachyclada Boiss.	"	Wood 3170 (BM)	Yemen 1980	RB 28	ERR15465217
Ephedra pedunculata Engelm. ex S.Watson	N. America	M.T. Edwards 385 (S)	Mexico 1937	CR 171	ERR15465218
Ephedra przewalskii Stapf	Temp. Asia; Indian subcont.	Bartholomew 8292 (Z)	China 2001	CR 187	ERR15465219
Ephedra przewalskii Stapf	''	Bosshard et al. 802.71 (Z)	Pakistan 1989	CR 241	ERR15465220
Ephedra przewalskii Stapf	''	Söderbom 7439 (S)	China 1928	CR 255	ERR15465221
Ephedra regeliana Florin	Temp. Asia	Bowes Lyon s.n. (UPS)	Pakistan 1958	RB 13	ERR15465222
Ephedra rupestris Benth.	S. America	Ornduff 9675 87.1368 (UC; from Cult.)	Ecuador 1997	CR 73	ERR15465223
Ephedra sinica Stapf	E. Temp. Asia	Schönenberger s.n. (S)	China 2000	CR 33	ERR15465224
Ephedra sinica Stapf *	--	--	--	--	ERR364402b
Ephedra somalensis Freitag & Maier-St.	NE. Trop. Africa	Thulin 10925A (UPS)	Somalia 2002	CR 90	ERR15465225
Ephedra strobilacea Bunge	W. Temp. Asia; Indian subcont.	Rechinger & Rechinger 2703 (S)	Iran 1948	CR 107	ERR15465226
Ephedra strobilacea Bunge	''	Andersen & Jensen 7298 (L)	Iran 1973	CR 471	ERR15465227
Ephedra torreyana S.Watson	N. America	Rydin 469 (S)	USA (Utah) 2004	CR 469	ERR15465228
Ephedra transitoria Riedl	Mediterranean; W. Temp. Asia	Collonette 9095B (E)	Saudi Arabia 1994	CR 111	ERR15465229
Ephedra transitoria Riedl	"	Weinert s.n. (UPS)	Iraq 1973	RB 14	ERR15465230
Ephedra transitoria Riedl	"	Täckholm 9166 (BR)	Jordan 1976	RB 18	ERR15465231
Ephedra trifurca Torr.	N. America	Miller & Harder 8187 (MO)	USA (Arizona) 1994	CR 70	ERR15465232
Ephedra tweediana Fisch. & C.A.Mey.	S. America	Forbes 66.0742 (UC; from Cult.)	Argentina	CR 76	ERR15465233
Ephedra viridis Coville	N. America	Rydin 262 (S; from Cult.)	USA	CR 262	ERR15465234
Ephedra viridis Coville	''	Holmgren 1826 (UPS)	USA (Utah) 1965	CR 91	ERR15465235
Abies lasiocarpa (Hook.) Nutt.*	--	--	--	VSRH	ERR2040829b
Araucaria rulei F.Muell.*	--	--	--	XTZO	ERR2040798b
Cedrus libani A.Rich.*	--	--	--	GGEA	ERR364342b
Cycas micholitzii Dyer *	--	--	--	XZUY	ERR364405b
Ginkgo biloba L.*	--	--	--	SGTW	ERR364401b
Gnetum africanum Welw.	Trop. Africa	Gerard 3198 (BR)	Congo 1957	CR 07	ERR15465236
Gnetum catasphaericum H.Shao	China	C. Hou & N. Deng GXDQ001 (S)	China 2015	CH 44	ERR15465238
Gnetum diminutum Markgr.	SE. Trop. Asia	Poster & Hysig Won 151128 (MO)	Malaysia 2001	CH 101	ERR15465239
Gnetum gnemon L.	SE. Trop. Asia	Swenson 523 (S)	Fiji 2000	CR 01	ERR15465240
Gnetum gnemonoides Brongn.	SE. Trop. Asia	Won 553 (MO)	Indonesia 2001	CH 51	ERR15465241
Gnetum leptostachyum Blume	SE. Trop. Asia	Poster & Won SAN 151112 (MO)	Malaysia 2001	CH 54	ERR15465242
Gnetum leyboldii Tul.	Amazon	Al-Shebaz & Lalumon 9501 (MO; from Cult.)	USA (Saint Louis) 1999	CHC 46	ERR15465243
Gnetum luofuense C.Y.Cheng	SE. Trop. Asia	C. Hou HNBWL002 (S)	China 2014	CH 18	ERR15465244
Gnetum montanum Markgr.*	--	--	--	GTHK	ERR364403b
Gnetum montanum Markgr.***	--	--	--	genome	--c
Gnetum parvifolium (Warb.) W.C.Cheng	SE. Trop. Asia	C. Hou & N. Deng GXSW008 (S)	China 2015	CH 34	ERR15465245
Gnetum pendulum C.Y.Cheng	China	C. Hou & N. Deng GXDQ005 (S)	China 2015	CH 46	ERR15465246
Gnetum schwackeanum Taub. ex Schenck	Amazon	L.O.A.Teixeira et al. 87 (NY)	Brazil 1982	CH 109	ERR15465247
Gnetum urens (Aubl.) Blume	Amazon	Kress et al. 91-3271 (MO)	Colombia 1999	CH 48	ERR15465248
Juniperus scopulorum Sarg.*	--	--	--	XMGP	ERR364341b
Larix griffithii var. speciosa (W.C.Cheng & Y.W.Law) Farjon *	--	--	--	WVWN	ERR2040832b
Magnolia grandiflora L.*	--	--	--	WBOD	ERR2040139b
Picea engelmannii Engelm.*	--	--	--	AWQB	ERR2040834b
Pinus radiata D.Don *	--	--	--	DZQM	ERR2040836b
Sciadopitys verticillata (Thunb.) Siebold & Zucc.*	--	--	--	YFZK	ERR364344b
Taxus baccata L.*	--	--	--	WWSS	ERR364406b
Welwitschia mirabilis Hook.f.	Southern Africa	Stedje 67-1177 (O; from Cult.)	--	CR 36	ERR15465249
Welwitschia mirabilis Hook.f.*	--	--	--	TOXE	ERR364404b
Welwitschia mirabilis Hook.f.***	--	--	--	genome	--c
Woodsia scopulina D.C.Eaton *	--	--	--	YJJY	ERR2040914b
* transcriptomic data, ** genome skimming data, *** genomic data
References
a Institute of Botany, Chinese Academy of Sciences, Beijing, China. Bioproject accession PRJNA396655.
b Carpenter, E. J., Matasci, N., Ayyampalayam, S., Wu, S., Sun, J., Yu, J., Jimenez Vieira, F. R., Bowler, C., Dorrell, R. G., Gitzendanner, M. A., Li, L., Du, W., Ullrich, K. K., Wickett, N. J., Barkmann, T. J., Barker, M. S., Leebens-Mack, J. H., & Wong, G. K.-S. (2019). Access to RNA-sequencing data from 1,173 plant species: The 1000 Plant transcriptomes initiative (1KP). GigaScience, 8(10), g…
c Liu, Z., Wan, T., Wang, Q. (2021) Two leaves that cannot die: the genome sequence of Welwitschia mirabilis reveals its unique biology and evolutionary history. https://doi.org/10.5061/dryad.ht76hdrdr
