# Supplementary material for: Using Nuclear Genomic Data to Address Intractable Relationships and Gene Tree Discordance in an Ancient Group of Gymnosperms (Ephedra, Gnetales)
Source: Ecol Evol. 2026 Jun 30;16(7):e73863. doi: 10.1002/ece3.73863 (PMC13318514; doi:10.1002/ece3.73863)
Supplement: Supplementary file 2 — Table S2: Raw read statistics showing the number of reads before, during and after deduplication, and quality trimming for the samples used in this study. [file ECE3-16-e73863-s005.xlsx]

## Sheet: Sheet1
Table S2. Raw read statistics showing the number of reads before, during and after deduplication, and quality trimming for the samples used in this study.
Taxon	Sample ID	No. reads	No. duplicates	Proportion of duplicates	No. reads after deduplication	No. duplicated and trimmed reads	Proportion of duplicated and trimmed reads	No. reads after deduplication and trimming
Ephedra alata Decne.	CR 83	43948630	33669688	0.766115	10278942	35836606	0.81542	8112024
Ephedra altissima Desf.	CR 81	37664692	28784190	0.764222	8880502	30451240	0.808482	7213452
Ephedra altissima Desf.	CR 82	36378180	28068992	0.771589	8309188	29507918	0.811143	6870262
Ephedra altissima Desf.	OT 09	37047954	28004644	0.755903	9043310	29401848	0.793616	7646106
Ephedra altissima Desf.	RB 24	49479592	39626146	0.800858	9853446	41021674	0.829062	8457918
Ephedra americana Humb. & Bonpl. ex Willd.	CR 468	22883032	17180980	0.750817	5702052	17242904	0.753524	5640128
Ephedra andina Poepp. ex C.A.Mey.	CR 204	56941564	46814566	0.822151	10126998	47942934	0.841967	8998630
Ephedra antisyphilitica Berland. ex C.A.Mey.	CR 64	26733026	20809812	0.778431	5923214	20898488	0.781748	5834538
Ephedra aphylla Forssk.	AK 154	13544098	10448594	0.77145	3095504	11054576	0.816191	2489522
Ephedra aphylla Forssk.	CR 80	18548036	14738172	0.794595	3809864	14821936	0.799111	3726100
Ephedra aphylla Forssk.	OT 07	33668596	25513698	0.757789	8154898	26185524	0.777743	7483072
Ephedra breana Phil.	CR 232	61582432	50651798	0.822504	10930634	51995348	0.844321	9587084
Ephedra californica S.Watson	CR 34	17788250	13859080	0.779114	3929170	13897320	0.781264	3890930
Ephedra chilensis C.Presl	CR 75	78392674	64483606	0.822572	13909068	66073760	0.842856	12318914
Ephedra coryi E.L.Reed	CR 244	52603598	43363246	0.82434	9240352	44104744	0.838436	8498854
Ephedra distachya L.	CR 465	91991804	73627810	0.800374	18363994	74977988	0.815051	17013816
Ephedra distachya L.	CR 470	55113690	45742038	0.829958	9371652	46514662	0.843977	8599028
Ephedra distachya L.	RB 15	34700140	27555666	0.794108	7144474	28701938	0.827142	5998202
Ephedra distachya L.	RB 16	22661256	18575710	0.819712	4085546	18913862	0.834634	3747394
Ephedra equisetina Bunge	RB 11	47498536	36169934	0.761496	11328602	37958840	0.799158	9539696
Ephedra foeminea Forssk.	OT 43	46339350	35135686	0.758226	11203664	36372212	0.78491	9967138
Ephedra foeminea Forssk.	RB 06	43918022	32584360	0.741936	11333662	33471608	0.762138	10446414
Ephedra foliata Boiss. ex C.A.Mey.	CR 86	20205346	15916434	0.787734	4288912	15967710	0.790272	4237636
Ephedra foliata Boiss. ex C.A.Mey.	CR 95	15055184	11439062	0.759809	3616122	11528144	0.765726	3527040
Ephedra foliata Boiss. ex C.A.Mey.	OT 13	9361046	6342640	0.677557	3018406	6847050	0.731441	2513996
Ephedra foliata Boiss. ex C.A.Mey.	OT 16	15594896	11582988	0.742742	4011908	12221568	0.78369	3373328
Ephedra foliata Boiss. ex C.A.Mey.	RB 09	36732570	28889914	0.786493	7842656	29333240	0.798562	7399330
Ephedra foliata Boiss. ex C.A.Mey.	RB 10	39974650	31549914	0.789248	8424736	32106190	0.803164	7868460
Ephedra fragilis Desf.	RB 08	52544904	42000272	0.799322	10544632	42691010	0.812467	9853894
Ephedra fragilis Desf.	RB 19	43927786	33406790	0.760493	10520996	35147956	0.80013	8779830
Ephedra fragilis Desf.	RB 26	40678770	32408128	0.796684	8270642	33503860	0.82362	7174910
Ephedra frustillata Miers	CR 314	61145244	49189448	0.804469	11955796	50974506	0.833663	10170738
Ephedra funerea Coville & C.V.Morton	CR 245	22263550	16998342	0.763505	5265208	17057502	0.766163	5206048
Ephedra gerardiana Wall. ex Klotzsch & Garcke	CR 238	26918390	20395484	0.757678	6522906	20469166	0.760416	6449224
Ephedra intermedia Schrenk & C.A.Mey.	CR 06	21865440	17280466	0.79031	4584974	17324454	0.792321	4540986
Ephedra likiangensis Florin	CR 273	26757432	19972714	0.746436	6784718	20053920	0.749471	6703512
Ephedra lomatolepis Schrenk	CR 92	27197840	22235304	0.817539	4962536	23067858	0.84815	4129982
Ephedra major Host	OT 19	6780484	5031242	0.742018	1749242	5233414	0.771835	1547070
Ephedra major Host	OT 28	17513850	12743854	0.727644	4769996	12937776	0.738717	4576074
Ephedra major Host	RB 20	57069104	46725812	0.818758	10343292	47672122	0.83534	9396982
Ephedra major Host	RB 21	41368434	32966894	0.796909	8401540	33898346	0.819425	7470088
Ephedra major Host	RB 22	25349590	19325404	0.762356	6024186	19971966	0.787861	5377624
Ephedra milleri Freitag & Maier-St.	CR 116	24270018	19310194	0.79564	4959824	19964764	0.82261	4305254
Ephedra minuta Florin	CR 259	20428110	15415040	0.754599	5013070	15474530	0.757512	4953580
Ephedra monosperma J.G.Gmel. ex C.A.Mey.	CR 169	51820862	43590144	0.84117	8230718	44124934	0.85149	7695928
Ephedra monosperma J.G.Gmel. ex C.A.Mey.	CR 464	55650482	45707612	0.821334	9942870	46886820	0.842523	8763662
Ephedra nevadensis S.Watson	CR 247	45193704	37000300	0.818705	8193404	37871106	0.837973	7322598
Ephedra pachyclada Boiss.	CR 89	47247642	38511340	0.815095	8736302	39155946	0.828739	8091696
Ephedra pachyclada Boiss.	RB 27	25932800	20022122	0.772077	5910678	20656960	0.796557	5275840
Ephedra pachyclada Boiss.	RB 28	29210890	22393536	0.766616	6817354	23063318	0.789545	6147572
Ephedra pedunculata Engelm. ex S.Watson	CR 171	44455432	36796274	0.827712	7659158	37552674	0.844726	6902758
Ephedra przewalskii Stapf	CR 187	16416208	13132262	0.799957	3283946	13807498	0.841089	2608710
Ephedra przewalskii Stapf	CR 241	37062098	30780060	0.8305	6282038	31731834	0.85618	5330264
Ephedra przewalskii Stapf	CR 255	17115970	13135274	0.767428	3980696	13298934	0.77699	3817036
Ephedra regeliana Florin	RB 13	26089128	21109668	0.809137	4979460	21716204	0.832385	4372924
Ephedra rupestris Benth.	CR 73	64924254	54403872	0.837959	10520382	55240098	0.850839	9684156
Ephedra sinica Stapf	CR 33	18099688	13620646	0.752535	4479042	13734062	0.758801	4365626
Ephedra somalensis Freitag & Maier-St.	CR 90	69910764	56230158	0.804313	13680606	58701178	0.839659	11209586
Ephedra strobilacea Bunge	CR 107	58983586	48438280	0.821216	10545306	49144022	0.833181	9839564
Ephedra strobilacea Bunge	CR 471	14950740	11097846	0.742294	3852894	11281680	0.75459	3669060
Ephedra torreyana S.Watson	CR 469	30864228	24793282	0.803302	6070946	26011646	0.842776	4852582
Ephedra transitoria Riedl	CR 111	19824878	15536184	0.783671	4288694	15595642	0.78667	4229236
Ephedra transitoria Riedl	RB 14	29504678	23244854	0.787836	6259824	24259732	0.822233	5244946
Ephedra transitoria Riedl	RB 18	14237088	10853388	0.762332	3383700	11511178	0.808535	2725910
Ephedra trifurca Torr.	CR 70	44000236	36161068	0.821838	7839168	37059856	0.842265	6940380
Ephedra tweediana Fisch. & C.A.Mey.	CR 76	29042942	23592634	0.812336	5450308	24480786	0.842917	4562156
Ephedra viridis Coville	CR 262	98615520	77043166	0.781248	21572354	78799560	0.799058	19815960
Ephedra viridis Coville	CR 91	42772384	35027406	0.818926	7744978	35808070	0.837177	6964314
Gnetum africanum Welw.	CR 07	32150020	22568346	0.70197	9581674	23179866	0.720991	8970154
Gnetum catasphaericum H.Shao	CH 44	32084724	22373180	0.697316	9711544	22920070	0.714361	9164654
Gnetum diminutum Markgr.	CH 101	29570912	20940880	0.708158	8630032	21460290	0.725723	8110622
Gnetum gnemon L.	CR 01	37047346	25864142	0.698138	11183204	26453410	0.714043	10593936
Gnetum gnemonoides Brongn.	CH 51	28139980	19348692	0.687587	8791288	19766050	0.702419	8373930
Gnetum leptostachyum Blume	CH 54	33313992	23466706	0.70441	9847286	24004362	0.720549	9309630
Gnetum leyboldii Tul.	CHC 46	22850770	15343582	0.671469	7507188	15751536	0.689322	7099234
Gnetum luofuense C.Y.Cheng	CH 18	29640452	19633756	0.662397	10006696	20306766	0.685103	9333686
Gnetum parvifolium (Warb.) W.C.Cheng	CH 34	28391172	19346158	0.681415	9045014	19872010	0.699936	8519162
Gnetum pendulum C.Y.Cheng	CH 46	22717400	14916598	0.656616	7800802	15497270	0.682176	7220130
Gnetum schwackeanum Taub. ex Schenck	CH 109	18416676	12408306	0.673754	6008370	13128974	0.712885	5287702
Gnetum urens (Aubl.) Blume	CH 48	25324074	17385918	0.686537	7938156	17813318	0.703414	7510756
Welwitschia mirabilis Hook.f.	CR 36	37737090	22623812	0.599511	15113278	23703308	0.628117	14033782
