# Supplementary material for: Using Nuclear Genomic Data to Address Intractable Relationships and Gene Tree Discordance in an Ancient Group of Gymnosperms (Ephedra, Gnetales)
Source: Ecol Evol. 2026 Jun 30;16(7):e73863. doi: 10.1002/ece3.73863 (PMC13318514; doi:10.1002/ece3.73863)
Supplement: Supplementary file 3 — Table S3: Assembly statistics for the three datatypes assembled in this study, including the percentage of filtered reads on target, the number of genes with assembled contigs and paralog warnings. [file ECE3-16-e73863-s003.xlsx]

## Sheet: Sheet1
Table S3. Assembly statistics for the three datatypes assembled in this study, including the percentage of filtered reads on target, the number of genes with assembled contigs and paralog warnings.
Taxon	Sample ID	No. reads after deduplication and trimming	Reads mapped	% on target	Genes mapped	Genes with contigs	Genes with seqs	Genes at 25%	Genes at 50%	Genes at 75%	Genes at 150%	Paralog warnings
Exon coding sequence datatype
Ephedra alata Decne.	CR 83	8112024	1685465	0.207774	1046	1039	1028	1028	1023	1014	0	681
Ephedra altissima Desf.	CR 81	7213452	1393994	0.193249	1051	1041	1034	1034	1032	1025	0	591
Ephedra altissima Desf.	CR 82	6870262	1304257	0.189841	1052	1046	1042	1042	1039	1031	0	658
Ephedra altissima Desf.	OT 09	7646106	1607032	0.210177	1048	1037	1031	1031	1028	1021	0	634
Ephedra altissima Desf.	RB 24	8457918	1757417	0.207784	1052	1048	1042	1042	1041	1033	1	670
Ephedra americana Humb. & Bonpl. ex Willd.	CR 468	5640128	510311	0.0904786	1049	1040	1021	1021	1020	1012	0	133
Ephedra andina Poepp. ex C.A.Mey.	CR 204	8998630	1736803	0.193007	1032	1021	1007	1007	1000	993	0	189
Ephedra antisyphilitica Berland. ex C.A.Mey.	CR 64	5834538	540878	0.0927028	1048	1032	1022	1021	1021	1013	1	287
Ephedra aphylla Forssk.	AK 154	2489522	498794	0.200357	1033	1014	1001	1000	996	988	0	383
Ephedra aphylla Forssk.	CR 80	3726100	388252	0.104198	1045	1021	1005	1004	1000	992	0	412
Ephedra aphylla Forssk.	OT 07	7483072	1515544	0.20253	1051	1050	1045	1045	1044	1036	0	651
Ephedra breana Phil.	CR 232	9587084	1890925	0.197237	1037	1018	1007	1006	1004	998	0	177
Ephedra californica S.Watson	CR 34	3890930	360179	0.0925689	1050	1030	1010	1009	1007	1001	1	306
Ephedra chilensis C.Presl	CR 75	12318914	2192852	0.178007	1044	1035	1018	1017	1016	1011	0	192
Ephedra coryi E.L.Reed	CR 244	8498854	1479799	0.174117	1029	1018	1011	1009	1005	1000	0	284
Ephedra distachya L.	CR 465	17013816	2622335	0.15413	1051	1051	1045	1045	1044	1040	1	502
Ephedra distachya L.	CR 470	8599028	1515961	0.176294	1041	1021	1016	1016	1014	1006	1	405
Ephedra distachya L.	RB 15	5998202	1278907	0.213215	1046	1032	1028	1028	1027	1017	0	417
Ephedra distachya L.	RB 16	3747394	775259	0.20688	1034	1019	1012	1012	1008	1002	0	347
Ephedra equisetina Bunge	RB 11	9539696	1956543	0.205095	1051	1050	1046	1046	1046	1041	0	253
Ephedra foeminea Forssk.	OT 43	9967138	1880472	0.188667	1050	1048	1041	1041	1041	1038	0	141
Ephedra foeminea Forssk.	RB 06	10446414	1909787	0.182817	1050	1048	1039	1039	1039	1038	0	134
Ephedra foliata Boiss. ex C.A.Mey.	CR 86	4237636	366772	0.0865511	1043	1023	1010	1009	1007	1005	0	88
Ephedra foliata Boiss. ex C.A.Mey.	CR 95	3527040	322030	0.0913032	1039	1014	1004	1004	1003	997	0	119
Ephedra foliata Boiss. ex C.A.Mey.	OT 13	2513996	230030	0.0914997	1042	963	929	928	923	907	0	62
Ephedra foliata Boiss. ex C.A.Mey.	OT 16	3373328	340497	0.100938	1037	985	946	946	940	919	3	78
Ephedra foliata Boiss. ex C.A.Mey.	RB 09	7399330	1622778	0.219314	1049	1049	1040	1040	1040	1036	0	132
Ephedra foliata Boiss. ex C.A.Mey.	RB 10	7868460	1737424	0.220809	1052	1049	1040	1040	1040	1036	0	267
Ephedra fragilis Desf.	RB 08	9853894	2090462	0.212146	1052	1050	1046	1046	1043	1040	0	660
Ephedra fragilis Desf.	RB 19	8779830	1879131	0.214028	1052	1038	1033	1033	1027	1021	0	611
Ephedra fragilis Desf.	RB 26	7174910	1528847	0.213082	1050	1034	1027	1025	1021	1016	0	542
Ephedra frustillata Miers	CR 314	10170738	2097022	0.206182	1050	1045	1033	1033	1033	1029	0	179
Ephedra funerea Coville & C.V.Morton	CR 245	5206048	475374	0.0913119	1046	1039	1023	1023	1022	1015	1	311
Ephedra gerardiana Wall. ex Klotzsch & Garcke	CR 238	6449224	527626	0.0818123	1048	1042	1030	1030	1027	1021	0	174
Ephedra intermedia Schrenk & C.A.Mey.	CR 06	4540986	439669	0.0968224	1044	1029	1018	1017	1015	1008	1	349
Ephedra likiangensis Florin	CR 273	6703512	575845	0.085902	1051	1042	1028	1028	1023	1014	0	389
Ephedra lomatolepis Schrenk	CR 92	4129982	882421	0.213662	1046	1031	1023	1023	1019	1010	1	400
Ephedra major Host	OT 19	1547070	189463	0.122466	1030	902	867	866	852	803	0	74
Ephedra major Host	OT 28	4576074	320323	0.0699995	1044	1029	1025	1025	1022	1014	0	175
Ephedra major Host	RB 20	9396982	2002892	0.213142	1051	1046	1041	1041	1040	1037	0	204
Ephedra major Host	RB 21	7470088	1736798	0.2325	1050	1036	1029	1029	1026	1024	1	209
Ephedra major Host	RB 22	5377624	1213222	0.225606	1050	1032	1027	1027	1023	1021	0	221
Ephedra milleri Freitag & Maier-St.	CR 116	4305254	879752	0.204344	1037	1024	1014	1012	1009	1006	1	497
Ephedra minuta Florin	CR 259	4953580	512473	0.103455	1050	1041	1030	1030	1028	1019	1	387
Ephedra monosperma J.G.Gmel. ex C.A.Mey.	CR 169	7695928	1418000	0.184253	1040	1025	1019	1018	1013	1009	0	192
Ephedra monosperma J.G.Gmel. ex C.A.Mey.	CR 464	8763662	1599202	0.182481	1039	1031	1020	1020	1014	1011	0	172
Ephedra nevadensis S.Watson	CR 247	7322598	1188971	0.16237	1041	1021	1013	1013	1009	1007	0	277
Ephedra pachyclada Boiss.	CR 89	8091696	1356209	0.167605	1037	1022	1014	1013	1010	1006	0	352
Ephedra pachyclada Boiss.	RB 27	5275840	1080217	0.204748	1052	1046	1039	1039	1037	1036	0	446
Ephedra pachyclada Boiss.	RB 28	6147572	1354480	0.220328	1051	1043	1036	1036	1036	1030	0	470
Ephedra pedunculata Engelm. ex S.Watson	CR 171	6902758	1183861	0.171506	1025	1011	993	992	991	985	0	282
Ephedra przewalskii Stapf	CR 187	2608710	558007	0.213902	1035	1023	1013	1013	1010	1006	0	134
Ephedra przewalskii Stapf	CR 241	5330264	1174872	0.220415	1040	1031	1023	1023	1020	1018	0	174
Ephedra przewalskii Stapf	CR 255	3817036	410324	0.107498	1045	1018	1010	1010	1004	1002	0	123
Ephedra regeliana Florin	RB 13	4372924	962569	0.22012	1040	1027	1019	1018	1017	1010	0	174
Ephedra rupestris Benth.	CR 73	9684156	2031192	0.209744	1035	1027	1015	1015	1012	1008	0	157
Ephedra sinica Stapf	CR 33	4365626	421587	0.0965697	1048	1034	1026	1026	1022	1017	0	361
Ephedra somalensis Freitag & Maier-St.	CR 90	11209586	2229072	0.198854	1052	1048	1041	1041	1040	1034	0	502
Ephedra strobilacea Bunge	CR 107	9839564	1820152	0.184983	1049	1030	1026	1026	1023	1017	0	600
Ephedra strobilacea Bunge	CR 471	3669060	399548	0.108897	1043	1015	1006	1006	1003	999	0	469
Ephedra torreyana S.Watson	CR 469	4852582	994325	0.204906	1045	1028	1014	1014	1009	1007	1	338
Ephedra transitoria Riedl	CR 111	4229236	434878	0.102827	1047	1029	1016	1015	1011	1004	0	542
Ephedra transitoria Riedl	RB 14	5244946	1101423	0.209997	1051	1036	1025	1025	1023	1012	0	620
Ephedra transitoria Riedl	RB 18	2725910	551945	0.202481	1028	1012	999	997	993	990	1	475
Ephedra trifurca Torr.	CR 70	6940380	1280866	0.184553	1032	1019	1010	1007	1004	999	0	318
Ephedra tweediana Fisch. & C.A.Mey.	CR 76	4562156	1010021	0.221391	1045	1033	1018	1018	1016	1015	0	159
Ephedra viridis Coville	CR 262	19815960	2840953	0.143367	1050	1047	1037	1037	1037	1034	1	258
Ephedra viridis Coville	CR 91	6964314	1253497	0.179989	1033	1010	1001	1000	995	992	0	225
Gnetum africanum Welw.	CR 07	8970154	22839	0.00254611	531	230	215	215	214	214	211	10
Gnetum catasphaericum H.Shao	CH 44	9164654	18248	0.00199113	697	213	194	194	194	194	193	9
Gnetum diminutum Markgr.	CH 101	8110622	16543	0.00203967	671	196	180	180	180	180	179	14
Gnetum gnemon L.	CR 01	10593936	32839	0.00309979	626	263	246	246	246	246	245	14
Gnetum gnemonoides Brongn.	CH 51	8373930	18671	0.00222966	669	207	195	195	195	195	195	7
Gnetum leptostachyum Blume	CH 54	9309630	18713	0.00201007	731	191	173	173	173	173	171	9
Gnetum leyboldii Tul.	CHC 46	7099234	27934	0.00393479	732	245	228	228	228	227	224	10
Gnetum luofuense C.Y.Cheng	CH 18	9333686	19518	0.00209114	797	225	203	203	203	203	200	11
Gnetum parvifolium (Warb.) W.C.Cheng	CH 34	8519162	18766	0.0022028	725	224	206	206	205	205	205	11
Gnetum pendulum C.Y.Cheng	CH 46	7220130	14690	0.00203459	712	194	178	178	178	178	176	10
Gnetum schwackeanum Taub. ex Schenck	CH 109	5287702	18327	0.00346597	822	224	191	191	190	190	189	4
Gnetum urens (Aubl.) Blume	CH 48	7510756	25407	0.00338275	630	233	220	220	220	220	217	12
Welwitschia mirabilis Hook.f.	CR 36	14033782	24234	0.00172683	613	255	238	238	238	238	236	13
Exon supercontig datatype
Ephedra alata Decne.	CR 83	8112024	2944112	0.362932	1037	1033	1029	1027	1018	976	0	446
Ephedra altissima Desf.	CR 81	7213452	2599718	0.360399	1037	1035	1033	1033	1025	1001	2	377
Ephedra altissima Desf.	CR 82	6870262	2462679	0.358455	1037	1035	1034	1033	1026	1007	1	414
Ephedra altissima Desf.	OT 09	7646106	2834789	0.370749	1036	1033	1030	1029	1020	989	0	406
Ephedra altissima Desf.	RB 24	8457918	3275317	0.387249	1037	1037	1033	1033	1026	1009	2	425
Ephedra americana Humb. & Bonpl. ex Willd.	CR 468	5640128	921488	0.163381	1037	1035	1031	1031	1027	993	0	47
Ephedra andina Poepp. ex C.A.Mey.	CR 204	8998630	2734576	0.303888	1029	1025	1019	1018	997	891	1	46
Ephedra antisyphilitica Berland. ex C.A.Mey.	CR 64	5834538	968050	0.165917	1036	1031	1027	1025	1015	970	3	97
Ephedra aphylla Forssk.	AK 154	2489522	906903	0.364288	1032	1019	1015	1010	988	867	1	204
Ephedra aphylla Forssk.	CR 80	3726100	702626	0.188569	1036	1024	1021	1019	1003	920	2	237
Ephedra aphylla Forssk.	OT 07	7483072	2903941	0.388068	1037	1037	1037	1036	1026	1001	0	404
Ephedra breana Phil.	CR 232	9587084	2969484	0.309738	1035	1024	1021	1021	1004	926	0	54
Ephedra californica S.Watson	CR 34	3890930	673982	0.173219	1037	1030	1022	1020	1003	934	0	131
Ephedra chilensis C.Presl	CR 75	12318914	3634154	0.295006	1036	1031	1025	1025	1020	968	0	54
Ephedra coryi E.L.Reed	CR 244	8498854	2399162	0.282292	1032	1022	1019	1018	996	910	2	119
Ephedra distachya L.	CR 465	17013816	4511579	0.265171	1037	1037	1032	1029	1021	989	2	269
Ephedra distachya L.	CR 470	8599028	2456734	0.285699	1035	1025	1022	1020	1010	942	2	193
Ephedra distachya L.	RB 15	5998202	2187622	0.364713	1035	1029	1025	1024	1018	965	1	218
Ephedra distachya L.	RB 16	3747394	1384411	0.369433	1033	1021	1020	1019	998	903	3	166
Ephedra equisetina Bunge	RB 11	9539696	3515738	0.368538	1037	1037	1037	1037	1035	1015	0	113
Ephedra foeminea Forssk.	OT 43	9967138	3712893	0.372513	1037	1037	1037	1037	1037	1037	0	74
Ephedra foeminea Forssk.	RB 06	10446414	3891811	0.37255	1037	1037	1037	1037	1037	1035	0	66
Ephedra foliata Boiss. ex C.A.Mey.	CR 86	4237636	662729	0.156391	1036	1029	1026	1026	1018	961	1	48
Ephedra foliata Boiss. ex C.A.Mey.	CR 95	3527040	583085	0.165319	1034	1029	1018	1017	1006	948	1	59
Ephedra foliata Boiss. ex C.A.Mey.	OT 13	2513996	459914	0.182941	1035	998	989	983	917	728	1	23
Ephedra foliata Boiss. ex C.A.Mey.	OT 16	3373328	652676	0.193481	1030	1008	995	993	919	675	1	22
Ephedra foliata Boiss. ex C.A.Mey.	RB 09	7399330	3045180	0.411548	1037	1037	1036	1036	1033	1009	0	66
Ephedra foliata Boiss. ex C.A.Mey.	RB 10	7868460	3217777	0.408946	1037	1037	1035	1035	1031	1009	1	117
Ephedra fragilis Desf.	RB 08	9853894	3910491	0.396847	1037	1037	1036	1035	1030	1010	1	432
Ephedra fragilis Desf.	RB 19	8779830	3305605	0.3765	1037	1033	1032	1032	1025	998	3	397
Ephedra fragilis Desf.	RB 26	7174910	2711306	0.377887	1037	1033	1030	1028	1021	977	2	350
Ephedra frustillata Miers	CR 314	10170738	3775068	0.37117	1037	1037	1036	1036	1033	1007	0	72
Ephedra funerea Coville & C.V.Morton	CR 245	5206048	863266	0.16582	1037	1035	1031	1030	1017	973	0	116
Ephedra gerardiana Wall. ex Klotzsch & Garcke	CR 238	6449224	943263	0.14626	1037	1034	1030	1030	1025	994	1	65
Ephedra intermedia Schrenk & C.A.Mey.	CR 06	4540986	789204	0.173796	1035	1026	1020	1018	1005	945	1	170
Ephedra likiangensis Florin	CR 273	6703512	1043949	0.155732	1037	1034	1030	1029	1017	977	1	202
Ephedra lomatolepis Schrenk	CR 92	4129982	1561468	0.378081	1037	1034	1030	1028	1015	958	2	166
Ephedra major Host	OT 19	1547070	360033	0.232719	1031	966	942	926	797	523	1	8
Ephedra major Host	OT 28	4576074	564992	0.123467	1035	1031	1026	1026	1019	969	0	54
Ephedra major Host	RB 20	9396982	3484576	0.370819	1037	1037	1037	1037	1032	1009	0	82
Ephedra major Host	RB 21	7470088	2883137	0.385958	1037	1033	1032	1032	1026	987	1	69
Ephedra major Host	RB 22	5377624	2072932	0.385474	1037	1031	1029	1029	1028	997	0	79
Ephedra milleri Freitag & Maier-St.	CR 116	4305254	1603341	0.372415	1032	1025	1024	1021	1005	921	0	291
Ephedra minuta Florin	CR 259	4953580	922280	0.186185	1037	1036	1033	1032	1022	984	1	182
Ephedra monosperma J.G.Gmel. ex C.A.Mey.	CR 169	7695928	2290404	0.297612	1035	1023	1019	1018	1008	942	1	54
Ephedra monosperma J.G.Gmel. ex C.A.Mey.	CR 464	8763662	2607760	0.297565	1034	1028	1023	1020	1007	950	1	61
Ephedra nevadensis S.Watson	CR 247	7322598	1939983	0.264931	1036	1028	1022	1022	1009	930	1	99
Ephedra pachyclada Boiss.	CR 89	8091696	2196355	0.271433	1033	1025	1021	1019	1001	903	1	162
Ephedra pachyclada Boiss.	RB 27	5275840	1913361	0.362665	1037	1037	1034	1033	1026	1006	0	229
Ephedra pachyclada Boiss.	RB 28	6147572	2353568	0.382845	1037	1034	1032	1029	1021	995	2	256
Ephedra pedunculata Engelm. ex S.Watson	CR 171	6902758	1941931	0.281327	1030	1020	1015	1012	975	804	1	98
Ephedra przewalskii Stapf	CR 187	2608710	979326	0.375406	1031	1025	1022	1022	1010	942	0	46
Ephedra przewalskii Stapf	CR 241	5330264	2074322	0.389159	1036	1031	1028	1027	1022	971	0	66
Ephedra przewalskii Stapf	CR 255	3817036	701034	0.183659	1036	1027	1021	1021	1012	956	2	50
Ephedra regeliana Florin	RB 13	4372924	1681941	0.384626	1034	1027	1026	1024	1008	951	1	65
Ephedra rupestris Benth.	CR 73	9684156	3180992	0.328474	1034	1028	1027	1027	1021	970	2	55
Ephedra sinica Stapf	CR 33	4365626	740447	0.169608	1037	1032	1028	1028	1023	966	2	184
Ephedra somalensis Freitag & Maier-St.	CR 90	11209586	4038579	0.360279	1037	1037	1035	1032	1025	997	1	240
Ephedra strobilacea Bunge	CR 107	9839564	2993646	0.304246	1036	1034	1030	1029	1015	969	2	340
Ephedra strobilacea Bunge	CR 471	3669060	685374	0.186798	1036	1025	1019	1016	994	919	3	277
Ephedra torreyana S.Watson	CR 469	4852582	1758864	0.362459	1036	1031	1028	1027	1016	960	0	132
Ephedra transitoria Riedl	CR 111	4229236	768985	0.181826	1036	1030	1020	1018	1006	952	5	354
Ephedra transitoria Riedl	RB 14	5244946	1915611	0.36523	1037	1034	1028	1026	1016	969	2	397
Ephedra transitoria Riedl	RB 18	2725910	966789	0.354667	1027	1019	1013	1011	983	866	1	259
Ephedra trifurca Torr.	CR 70	6940380	2044956	0.294646	1031	1024	1022	1022	998	898	4	151
Ephedra tweediana Fisch. & C.A.Mey.	CR 76	4562156	1731991	0.379643	1036	1032	1031	1031	1023	974	0	57
Ephedra viridis Coville	CR 262	19815960	4972666	0.250942	1037	1037	1034	1034	1033	1012	0	103
Ephedra viridis Coville	CR 91	6964314	2028024	0.291202	1032	1021	1020	1019	996	915	2	72
Gene coding sequence datatype
Ephedra alata Decne.	CR 83	8112024	1978379	0.243882	241	241	238	232	207	141	0	30
Ephedra altissima Desf.	CR 81	7213452	1658019	0.229851	241	241	239	235	215	145	0	23
Ephedra altissima Desf.	CR 82	6870262	1541045	0.224307	241	241	240	235	213	148	0	26
Ephedra altissima Desf.	OT 09	7646106	1889028	0.247058	241	241	236	231	204	141	0	24
Ephedra altissima Desf.	RB 24	8457918	2075612	0.245405	241	241	237	232	208	139	0	31
Ephedra americana Humb. & Bonpl. ex Willd.	CR 468	5640128	606431	0.107521	241	241	241	239	228	197	0	8
Ephedra andina Poepp. ex C.A.Mey.	CR 204	8998630	2151607	0.239104	241	241	240	235	223	182	0	5
Ephedra antisyphilitica Berland. ex C.A.Mey.	CR 64	5834538	647816	0.111031	241	241	240	238	225	185	0	16
Ephedra aphylla Forssk.	AK 154	2489522	593521	0.238408	241	241	238	233	211	161	0	12
Ephedra aphylla Forssk.	CR 80	3726100	454565	0.121995	241	241	241	238	221	154	0	13
Ephedra aphylla Forssk.	OT 07	7483072	1788917	0.239062	241	241	241	236	218	168	1	23
Ephedra breana Phil.	CR 232	9587084	2321920	0.242193	241	241	241	238	226	190	0	6
Ephedra californica S.Watson	CR 34	3890930	431610	0.110927	241	241	240	237	223	180	1	12
Ephedra chilensis C.Presl	CR 75	12318914	2736211	0.222115	241	241	240	238	227	195	0	7
Ephedra coryi E.L.Reed	CR 244	8498854	1783238	0.209821	241	241	241	238	224	175	0	13
Ephedra distachya L.	CR 465	17013816	3069108	0.180389	241	241	239	235	225	177	1	17
Ephedra distachya L.	CR 470	8599028	1763526	0.205084	241	241	241	239	225	173	0	20
Ephedra distachya L.	RB 15	5998202	1508754	0.251534	241	241	238	237	224	171	1	14
Ephedra distachya L.	RB 16	3747394	931835	0.248662	241	241	239	237	220	169	0	13
Ephedra equisetina Bunge	RB 11	9539696	2310142	0.242161	241	241	241	241	231	196	0	18
Ephedra foeminea Forssk.	OT 43	9967138	2250465	0.225788	241	241	241	241	235	195	0	7
Ephedra foeminea Forssk.	RB 06	10446414	2267137	0.217025	241	241	241	240	237	207	0	7
Ephedra foliata Boiss. ex C.A.Mey.	CR 86	4237636	427497	0.100881	241	241	241	239	230	193	0	8
Ephedra foliata Boiss. ex C.A.Mey.	CR 95	3527040	374525	0.106187	241	241	239	237	228	188	0	8
Ephedra foliata Boiss. ex C.A.Mey.	OT 13	2513996	267236	0.106299	241	240	239	236	221	166	0	1
Ephedra foliata Boiss. ex C.A.Mey.	OT 16	3373328	396296	0.117479	241	241	241	237	221	168	0	0
Ephedra foliata Boiss. ex C.A.Mey.	RB 09	7399330	1889345	0.25534	241	241	240	239	233	197	0	6
Ephedra foliata Boiss. ex C.A.Mey.	RB 10	7868460	2037290	0.258919	241	241	240	239	227	191	1	12
Ephedra fragilis Desf.	RB 08	9853894	2467843	0.250443	241	241	234	230	212	152	0	24
Ephedra fragilis Desf.	RB 19	8779830	2208055	0.251492	241	241	236	231	208	153	0	25
Ephedra fragilis Desf.	RB 26	7174910	1790753	0.249585	241	241	237	230	214	150	0	25
Ephedra frustillata Miers	CR 314	10170738	2516549	0.24743	241	241	240	238	228	196	0	9
Ephedra funerea Coville & C.V.Morton	CR 245	5206048	567864	0.109078	241	241	240	238	223	182	0	16
Ephedra gerardiana Wall. ex Klotzsch & Garcke	CR 238	6449224	621229	0.0963262	241	241	241	239	231	195	0	9
Ephedra intermedia Schrenk & C.A.Mey.	CR 06	4540986	517659	0.113997	241	241	240	237	223	168	0	14
Ephedra likiangensis Florin	CR 273	6703512	670582	0.100034	241	241	240	239	222	177	0	12
Ephedra lomatolepis Schrenk	CR 92	4129982	1026608	0.248574	241	241	241	238	227	174	0	15
Ephedra major Host	OT 19	1547070	229657	0.148446	241	239	237	229	191	132	0	0
Ephedra major Host	OT 28	4576074	375004	0.0819488	241	241	241	241	232	196	1	8
Ephedra major Host	RB 20	9396982	2339200	0.248931	241	241	241	241	232	194	0	14
Ephedra major Host	RB 21	7470088	2027218	0.271378	241	241	241	240	232	190	1	11
Ephedra major Host	RB 22	5377624	1425554	0.26509	241	241	241	241	233	195	1	14
Ephedra milleri Freitag & Maier-St.	CR 116	4305254	1041336	0.241876	241	241	240	236	210	153	0	14
Ephedra minuta Florin	CR 259	4953580	594631	0.120041	241	241	240	239	225	186	0	11
Ephedra monosperma J.G.Gmel. ex C.A.Mey.	CR 169	7695928	1652150	0.214678	241	241	241	238	229	188	0	5
Ephedra monosperma J.G.Gmel. ex C.A.Mey.	CR 464	8763662	1865818	0.212904	241	241	241	238	229	189	0	4
Ephedra nevadensis S.Watson	CR 247	7322598	1424068	0.194476	241	241	240	238	223	183	0	16
Ephedra pachyclada Boiss.	CR 89	8091696	1574218	0.194547	241	241	241	236	215	171	0	18
Ephedra pachyclada Boiss.	RB 27	5275840	1272316	0.241159	241	241	241	239	220	180	0	18
Ephedra pachyclada Boiss.	RB 28	6147572	1595391	0.259516	241	241	241	239	219	165	0	20
Ephedra pedunculata Engelm. ex S.Watson	CR 171	6902758	1418157	0.205448	241	241	241	239	219	170	0	10
Ephedra przewalskii Stapf	CR 187	2608710	652435	0.250099	241	241	241	239	231	190	0	6
Ephedra przewalskii Stapf	CR 241	5330264	1375018	0.257964	241	241	241	239	232	190	0	7
Ephedra przewalskii Stapf	CR 255	3817036	478046	0.12524	241	241	240	238	230	191	0	7
Ephedra regeliana Florin	RB 13	4372924	1143837	0.261573	241	241	241	238	227	189	0	8
Ephedra rupestris Benth.	CR 73	9684156	2442899	0.252257	241	241	241	238	226	191	0	5
Ephedra sinica Stapf	CR 33	4365626	491803	0.112653	241	241	239	237	225	175	0	13
Ephedra somalensis Freitag & Maier-St.	CR 90	11209586	2588982	0.230961	241	241	239	237	218	173	0	23
Ephedra strobilacea Bunge	CR 107	9839564	2103521	0.213782	241	241	239	233	212	151	0	30
Ephedra strobilacea Bunge	CR 471	3669060	461236	0.12571	241	241	241	237	214	149	1	16
Ephedra torreyana S.Watson	CR 469	4852582	1179993	0.243168	241	241	240	236	228	185	0	17
Ephedra transitoria Riedl	CR 111	4229236	506017	0.119647	241	241	239	236	216	147	0	25
Ephedra transitoria Riedl	RB 14	5244946	1293251	0.246571	241	241	238	234	210	152	0	24
Ephedra transitoria Riedl	RB 18	2725910	650185	0.23852	241	241	239	232	217	151	0	21
Ephedra trifurca Torr.	CR 70	6940380	1511093	0.217725	241	241	241	237	212	167	0	12
Ephedra tweediana Fisch. & C.A.Mey.	CR 76	4562156	1184963	0.259738	241	241	241	239	227	190	0	6
Ephedra viridis Coville	CR 262	19815960	3438163	0.173505	241	241	240	238	231	201	0	16
Ephedra viridis Coville	CR 91	6964314	1516678	0.217779	241	241	239	237	223	180	0	10
Gnetum africanum Welw.	CR 07	8970154	23571	0.00262771	213	148	137	134	117	100	52	0
Gnetum catasphaericum H.Shao	CH 44	9164654	18961	0.00206893	235	139	132	131	110	94	50	0
Gnetum diminutum Markgr.	CH 101	8110622	16943	0.00208899	232	140	131	129	110	87	35	0
Gnetum gnemon L.	CR 01	10593936	33343	0.00314737	229	152	150	148	132	113	66	0
Gnetum gnemonoides Brongn.	CH 51	8373930	19153	0.00228722	231	139	135	133	116	94	51	0
Gnetum leptostachyum Blume	CH 54	9309630	19143	0.00205626	237	130	122	120	106	84	40	0
Gnetum leyboldii Tul.	CHC 46	7099234	28656	0.00403649	235	148	142	140	121	105	62	0
Gnetum luofuense C.Y.Cheng	CH 18	9333686	20101	0.0021536	238	143	132	131	115	95	49	0
Gnetum parvifolium (Warb.) W.C.Cheng	CH 34	8519162	19285	0.00226372	233	138	132	128	111	90	50	1
Gnetum pendulum C.Y.Cheng	CH 46	7220130	15209	0.00210647	230	128	122	119	104	85	42	0
Gnetum schwackeanum Taub. ex Schenck	CH 109	5287702	18801	0.00355561	237	146	132	130	111	92	42	0
Gnetum urens (Aubl.) Blume	CH 48	7510756	26104	0.00347555	226	143	138	136	122	102	51	0
Welwitschia mirabilis Hook.f.	CR 36	14033782	25107	0.00178904	226	159	153	149	137	115	62	1
