# Supplementary material for: Using Nuclear Genomic Data to Address Intractable Relationships and Gene Tree Discordance in an Ancient Group of Gymnosperms (Ephedra, Gnetales)
Source: Ecol Evol. 2026 Jun 30;16(7):e73863. doi: 10.1002/ece3.73863 (PMC13318514; doi:10.1002/ece3.73863)
Supplement: Supplementary file 4 — Table S4: Full statistic report of all the datasets separated into an Ephedra only and an Ephedra and outgroup version, including taxon coverage, alignment length and informative sites. [file ECE3-16-e73863-s004.xlsx]

## Sheet: datasets statistics
Table S4. Full statistic report of all the datasets separated into an Ephedra only and an Ephedra and outgroup version, including taxon coverage, alignment length and informative sites.
Alignment name	No. of taxa	Alignment length	Total matrix cells	Undetermined characters	Missing percent	No variable sites	Proportion variable sites	Parsimony informative sites	Proportion parsimony informative	AT content	GC content	A	C	G	T	K	M	R	Y	S	W	B	V	H	D	X	N	O	-	?
Dataset 1 Ephedra only
4471E2_just_ephedra.fasta	42	588	24696	1370	5.547	146	0.248	68	0.116	0.646	0.354	7623	3198	5068	7437	0	0	0	0	0	0	0	0	0	0	0	0	0	1370	0
4471E3_just_ephedra.fasta	66	329	21714	951	4.38	91	0.277	53	0.161	0.67	0.33	6275	3100	3758	7630	0	0	0	0	0	0	0	0	0	0	0	0	0	951	0
4471E4_just_ephedra.fasta	31	381	11811	1305	11.049	58	0.152	20	0.052	0.67	0.33	2961	1549	1886	4110	0	0	0	0	0	0	0	0	0	0	0	0	0	1305	0
4691E1_just_ephedra.fasta	36	591	21276	174	0.818	66	0.112	30	0.051	0.605	0.395	6327	3851	4480	6444	0	0	0	0	0	0	0	0	0	0	0	0	0	174	0
4691E2_just_ephedra.fasta	63	705	44415	2992	6.736	185	0.262	96	0.136	0.688	0.312	14234	5619	7301	14269	0	0	0	0	0	0	0	0	0	0	0	0	0	2992	0
4724E1_just_ephedra.fasta	42	531	22302	2161	9.69	101	0.19	47	0.089	0.654	0.346	6036	2880	4076	7149	0	0	0	0	0	0	0	0	0	0	0	0	0	2161	0
4724E2_just_ephedra.fasta	42	366	15372	739	4.807	56	0.153	29	0.079	0.683	0.317	4506	2697	1943	5487	0	0	0	0	0	0	0	0	0	0	0	0	0	739	0
4724E3_just_ephedra.fasta	43	636	27348	1962	7.174	145	0.228	77	0.121	0.666	0.334	7530	4020	4459	9377	0	0	0	0	0	0	0	0	0	0	0	0	0	1962	0
4724E4_just_ephedra.fasta	37	660	24420	1442	5.905	108	0.164	64	0.097	0.686	0.314	8007	2804	4392	7775	0	0	0	0	0	0	0	0	0	0	0	0	0	1442	0
4757E1_just_ephedra.fasta	63	561	35343	3199	9.051	139	0.248	73	0.13	0.68	0.32	9507	5271	4993	12373	0	0	0	0	0	0	0	0	0	0	0	0	0	3199	0
4757E2_just_ephedra.fasta	48	660	31680	4125	13.021	166	0.252	75	0.114	0.69	0.31	7608	4223	4310	11414	0	0	0	0	0	0	0	0	0	0	0	0	0	4125	0
4757E3_just_ephedra.fasta	37	339	12543	138	1.1	37	0.109	20	0.059	0.662	0.338	3455	1798	2395	4757	0	0	0	0	0	0	0	0	0	0	0	0	0	138	0
4757E4_just_ephedra.fasta	62	540	33480	3367	10.057	167	0.309	107	0.198	0.694	0.306	8666	4238	4979	12230	0	0	0	0	0	0	0	0	0	0	0	0	0	3367	0
4793E2_just_ephedra.fasta	49	273	13377	2892	21.619	47	0.172	21	0.077	0.615	0.385	2885	1630	2361	3609	0	0	0	0	0	0	0	0	0	0	0	0	0	2892	0
4793E3_just_ephedra.fasta	50	576	28800	291	1.01	83	0.144	40	0.069	0.626	0.374	8123	4677	5977	9732	0	0	0	0	0	0	0	0	0	0	0	0	0	291	0
4796E1_just_ephedra.fasta	41	537	22017	1813	8.235	107	0.199	67	0.125	0.66	0.34	6026	3052	3819	7307	0	0	0	0	0	0	0	0	0	0	0	0	0	1813	0
4796E2_just_ephedra.fasta	44	314	13816	934	6.76	48	0.153	27	0.086	0.69	0.31	4472	1911	2051	4448	0	0	0	0	0	0	0	0	0	0	0	0	0	934	0
4796E3_just_ephedra.fasta	43	294	12642	111	0.878	36	0.122	19	0.065	0.666	0.334	3062	2018	2168	5283	0	0	0	0	0	0	0	0	0	0	0	0	0	111	0
4796E4_just_ephedra.fasta	68	591	40188	1140	2.837	135	0.228	87	0.147	0.654	0.346	12711	5507	8022	12808	0	0	0	0	0	0	0	0	0	0	0	0	0	1140	0
4796E6_just_ephedra.fasta	54	291	15714	123	0.783	50	0.172	35	0.12	0.639	0.361	4983	2688	2946	4974	0	0	0	0	0	0	0	0	0	0	0	0	0	123	0
4796E7_just_ephedra.fasta	30	138	4140	0	0	5	0.036	3	0.022	0.67	0.33	1335	392	975	1438	0	0	0	0	0	0	0	0	0	0	0	0	0	0	0
4848E2_just_ephedra.fasta	68	699	47532	2513	5.287	212	0.303	104	0.149	0.599	0.401	12178	7515	10517	14809	0	0	0	0	0	0	0	0	0	0	0	0	0	2513	0
4848E3_just_ephedra.fasta	67	693	46431	3859	8.311	176	0.254	87	0.126	0.658	0.342	12368	6528	7967	15709	0	0	0	0	0	0	0	0	0	0	0	0	0	3859	0
4848E4_just_ephedra.fasta	33	512	16896	352	2.083	79	0.154	33	0.064	0.615	0.385	5225	2498	3868	4953	0	0	0	0	0	0	0	0	0	0	0	0	0	352	0
4848E5_just_ephedra.fasta	67	372	24924	6170	24.755	136	0.366	56	0.151	0.677	0.323	5326	3140	3064	7224	0	0	0	0	0	0	0	0	0	0	0	0	0	6170	0
4893E1_just_ephedra.fasta	36	618	22248	2188	9.835	119	0.193	58	0.094	0.624	0.376	6421	3864	3671	6104	0	0	0	0	0	0	0	0	0	0	0	0	0	2188	0
4893E2_just_ephedra.fasta	56	377	21112	883	4.182	57	0.151	30	0.08	0.652	0.348	6069	3079	3948	7133	0	0	0	0	0	0	0	0	0	0	0	0	0	883	0
4893E3_just_ephedra.fasta	35	211	7385	116	1.571	40	0.19	16	0.076	0.71	0.29	2431	908	1195	2735	0	0	0	0	0	0	0	0	0	0	0	0	0	116	0
4893E4_just_ephedra.fasta	34	297	10098	30	0.297	40	0.135	17	0.057	0.63	0.37	3052	1644	2081	3291	0	0	0	0	0	0	0	0	0	0	0	0	0	30	0
4893E5_just_ephedra.fasta	45	349	15705	1055	6.718	70	0.201	32	0.092	0.716	0.284	4899	1945	2213	5593	0	0	0	0	0	0	0	0	0	0	0	0	0	1055	0
4893E6_just_ephedra.fasta	59	567	33453	2090	6.248	120	0.212	65	0.115	0.694	0.306	9340	4512	5066	12445	0	0	0	0	0	0	0	0	0	0	0	0	0	2090	0
4932E1_just_ephedra.fasta	45	710	31950	756	2.366	85	0.12	42	0.059	0.632	0.368	10262	5392	6090	9450	0	0	0	0	0	0	0	0	0	0	0	0	0	756	0
4932E2_just_ephedra.fasta	46	306	14076	267	1.897	41	0.134	28	0.092	0.648	0.352	4108	2050	2810	4841	0	0	0	0	0	0	0	0	0	0	0	0	0	267	0
4932E3_just_ephedra.fasta	47	540	25380	1478	5.823	90	0.167	50	0.093	0.658	0.342	7222	3999	4160	8521	0	0	0	0	0	0	0	0	0	0	0	0	0	1478	0
4989E1_just_ephedra.fasta	41	412	16892	1320	7.814	66	0.16	39	0.095	0.637	0.363	4532	2193	3471	5376	0	0	0	0	0	0	0	0	0	0	0	0	0	1320	0
4989E2_just_ephedra.fasta	31	238	7378	343	4.649	17	0.071	10	0.042	0.63	0.37	2715	1110	1488	1722	0	0	0	0	0	0	0	0	0	0	0	0	0	343	0
4989E3_just_ephedra.fasta	47	384	18048	160	0.887	66	0.172	34	0.089	0.657	0.343	4945	2622	3515	6806	0	0	0	0	0	0	0	0	0	0	0	0	0	160	0
4989E4_just_ephedra.fasta	37	309	11433	2600	22.741	83	0.269	50	0.162	0.618	0.382	2913	1245	2158	2517	0	0	0	0	0	0	0	0	0	0	0	0	0	2600	0
4992E5_just_ephedra.fasta	40	498	19920	5073	25.467	157	0.315	56	0.112	0.66	0.34	4156	2488	2555	5648	0	0	0	0	0	0	0	0	0	0	0	0	0	5073	0
5018E10_just_ephedra.fasta	67	627	42009	1208	2.876	163	0.26	78	0.124	0.653	0.347	11483	5705	8441	15172	0	0	0	0	0	0	0	0	0	0	0	0	0	1208	0
5018E2_just_ephedra.fasta	66	658	43428	2901	6.68	192	0.292	98	0.149	0.703	0.297	13442	5831	6232	15022	0	0	0	0	0	0	0	0	0	0	0	0	0	2901	0
5018E3_just_ephedra.fasta	34	383	13022	1346	10.336	43	0.112	12	0.031	0.679	0.321	3246	1925	1798	4707	0	0	0	0	0	0	0	0	0	0	0	0	0	1346	0
5018E4_just_ephedra.fasta	44	180	7920	87	1.098	18	0.1	11	0.061	0.693	0.307	2485	1043	1360	2945	0	0	0	0	0	0	0	0	0	0	0	0	0	87	0
5018E6_just_ephedra.fasta	68	600	40800	1977	4.846	149	0.248	68	0.113	0.672	0.328	12296	4638	8102	13787	0	0	0	0	0	0	0	0	0	0	0	0	0	1977	0
5018E7_just_ephedra.fasta	34	393	13362	909	6.803	61	0.155	27	0.069	0.681	0.319	3776	2054	1914	4709	0	0	0	0	0	0	0	0	0	0	0	0	0	909	0
5018E8_just_ephedra.fasta	39	534	20826	12	0.058	80	0.15	40	0.075	0.681	0.319	6144	3084	3561	8025	0	0	0	0	0	0	0	0	0	0	0	0	0	12	0
5018E9_just_ephedra.fasta	67	581	38927	8471	21.761	165	0.284	97	0.167	0.694	0.306	9208	4856	4488	11904	0	0	0	0	0	0	0	0	0	0	0	0	0	8471	0
5034E1_just_ephedra.fasta	33	329	10857	321	2.957	18	0.055	7	0.021	0.698	0.302	3402	1380	1804	3950	0	0	0	0	0	0	0	0	0	0	0	0	0	321	0
5034E3_just_ephedra.fasta	61	303	18483	75	0.406	39	0.129	21	0.069	0.662	0.338	5835	2584	3645	6344	0	0	0	0	0	0	0	0	0	0	0	0	0	75	0
5034E4_just_ephedra.fasta	48	159	7632	237	3.105	18	0.113	6	0.038	0.676	0.324	2516	752	1652	2475	0	0	0	0	0	0	0	0	0	0	0	0	0	237	0
5034E5_just_ephedra.fasta	54	666	35964	1057	2.939	132	0.198	58	0.087	0.653	0.347	9900	5978	6133	12896	0	0	0	0	0	0	0	0	0	0	0	0	0	1057	0
5038E1_just_ephedra.fasta	30	333	9990	357	3.574	51	0.153	27	0.081	0.618	0.382	2188	1891	1789	3765	0	0	0	0	0	0	0	0	0	0	0	0	0	357	0
5038E2_just_ephedra.fasta	62	414	25668	1738	6.771	97	0.234	57	0.138	0.692	0.308	7387	3293	4086	9164	0	0	0	0	0	0	0	0	0	0	0	0	0	1738	0
5038E3_just_ephedra.fasta	52	570	29640	1062	3.583	106	0.186	47	0.082	0.667	0.333	7798	4726	4814	11240	0	0	0	0	0	0	0	0	0	0	0	0	0	1062	0
5038E5_just_ephedra.fasta	37	369	13653	126	0.923	30	0.081	20	0.054	0.659	0.341	4289	1952	2670	4616	0	0	0	0	0	0	0	0	0	0	0	0	0	126	0
5090E1_just_ephedra.fasta	39	582	22698	962	4.238	123	0.211	63	0.108	0.647	0.353	5962	3279	4393	8102	0	0	0	0	0	0	0	0	0	0	0	0	0	962	0
5090E2_just_ephedra.fasta	52	435	22620	1524	6.737	68	0.156	39	0.09	0.652	0.348	6286	3690	3628	7492	0	0	0	0	0	0	0	0	0	0	0	0	0	1524	0
5090E3_just_ephedra.fasta	40	705	28200	453	1.606	117	0.166	53	0.075	0.657	0.343	9133	4924	4606	9084	0	0	0	0	0	0	0	0	0	0	0	0	0	453	0
5116E1_just_ephedra.fasta	30	531	15930	819	5.141	48	0.09	25	0.047	0.649	0.351	4359	2289	2994	5469	0	0	0	0	0	0	0	0	0	0	0	0	0	819	0
5116E2_just_ephedra.fasta	56	493	27608	1779	6.444	86	0.174	50	0.101	0.616	0.384	6374	4585	5291	9579	0	0	0	0	0	0	0	0	0	0	0	0	0	1779	0
5116E3_just_ephedra.fasta	61	432	26352	2046	7.764	81	0.188	44	0.102	0.659	0.341	5905	4011	4285	10105	0	0	0	0	0	0	0	0	0	0	0	0	0	2046	0
5116E4_just_ephedra.fasta	67	522	34974	2556	7.308	115	0.22	65	0.125	0.669	0.331	9373	5276	5441	12328	0	0	0	0	0	0	0	0	0	0	0	0	0	2556	0
5116E5_just_ephedra.fasta	57	564	32148	1568	4.877	135	0.239	62	0.11	0.715	0.285	8584	4161	4540	13295	0	0	0	0	0	0	0	0	0	0	0	0	0	1568	0
5123E1_just_ephedra.fasta	33	375	12375	108	0.873	45	0.12	27	0.072	0.532	0.468	3131	3060	2684	3392	0	0	0	0	0	0	0	0	0	0	0	0	0	108	0
5123E2_just_ephedra.fasta	50	687	34350	1107	3.223	106	0.154	53	0.077	0.596	0.404	9217	5418	7970	10638	0	0	0	0	0	0	0	0	0	0	0	0	0	1107	0
5131E1_just_ephedra.fasta	35	636	22260	318	1.429	87	0.137	37	0.058	0.476	0.524	4946	5073	6417	5506	0	0	0	0	0	0	0	0	0	0	0	0	0	318	0
5131E2_just_ephedra.fasta	68	795	54060	5158	9.541	197	0.248	111	0.14	0.657	0.343	14741	6977	9735	17449	0	0	0	0	0	0	0	0	0	0	0	0	0	5158	0
5131E3_just_ephedra.fasta	61	381	23241	2220	9.552	75	0.197	45	0.118	0.654	0.346	6800	3017	4265	6939	0	0	0	0	0	0	0	0	0	0	0	0	0	2220	0
5138E1_just_ephedra.fasta	31	368	11408	1205	10.563	59	0.16	32	0.087	0.545	0.455	3122	2244	2394	2443	0	0	0	0	0	0	0	0	0	0	0	0	0	1205	0
5138E2_just_ephedra.fasta	49	522	25578	309	1.208	94	0.18	52	0.1	0.631	0.369	6772	4860	4464	9173	0	0	0	0	0	0	0	0	0	0	0	0	0	309	0
5138E3_just_ephedra.fasta	45	345	15525	696	4.483	55	0.159	29	0.084	0.678	0.322	4173	2642	2107	5907	0	0	0	0	0	0	0	0	0	0	0	0	0	696	0
5138E4_just_ephedra.fasta	38	510	19380	635	3.277	81	0.159	38	0.075	0.675	0.325	5871	3020	3072	6782	0	0	0	0	0	0	0	0	0	0	0	0	0	635	0
5162E1_just_ephedra.fasta	48	561	26928	492	1.827	79	0.141	33	0.059	0.636	0.364	8474	4815	4804	8343	0	0	0	0	0	0	0	0	0	0	0	0	0	492	0
5162E2_just_ephedra.fasta	66	1404	92664	4062	4.384	232	0.165	126	0.09	0.658	0.342	29808	13667	16661	28466	0	0	0	0	0	0	0	0	0	0	0	0	0	4062	0
5162E3_just_ephedra.fasta	67	754	50518	8231	16.293	157	0.208	95	0.126	0.683	0.317	13779	5981	7332	15195	0	0	0	0	0	0	0	0	0	0	0	0	0	8231	0
5163E10_just_ephedra.fasta	44	197	8668	358	4.13	64	0.325	44	0.223	0.675	0.325	2690	933	1784	2903	0	0	0	0	0	0	0	0	0	0	0	0	0	358	0
5163E11_just_ephedra.fasta	51	303	15453	321	2.077	48	0.158	40	0.132	0.655	0.345	4546	2638	2583	5365	0	0	0	0	0	0	0	0	0	0	0	0	0	321	0
5163E12_just_ephedra.fasta	41	456	18696	269	1.439	68	0.149	44	0.096	0.681	0.319	6162	2680	3205	6380	0	0	0	0	0	0	0	0	0	0	0	0	0	269	0
5163E2_just_ephedra.fasta	31	445	13795	427	3.095	45	0.101	18	0.04	0.715	0.285	4721	1886	1903	4858	0	0	0	0	0	0	0	0	0	0	0	0	0	427	0
5163E4_just_ephedra.fasta	62	462	28644	993	3.467	92	0.199	48	0.104	0.627	0.373	8854	5783	4527	8487	0	0	0	0	0	0	0	0	0	0	0	0	0	993	0
5163E5_just_ephedra.fasta	60	228	13680	129	0.943	36	0.158	14	0.061	0.666	0.334	4045	1984	2543	4979	0	0	0	0	0	0	0	0	0	0	0	0	0	129	0
5163E6_just_ephedra.fasta	42	216	9072	72	0.794	25	0.116	13	0.06	0.651	0.349	2841	1488	1653	3018	0	0	0	0	0	0	0	0	0	0	0	0	0	72	0
5163E7_just_ephedra.fasta	68	228	15504	99	0.639	19	0.083	4	0.018	0.653	0.347	4812	2234	3110	5249	0	0	0	0	0	0	0	0	0	0	0	0	0	99	0
5163E8_just_ephedra.fasta	66	531	35046	1033	2.948	103	0.194	62	0.117	0.672	0.328	11630	4704	6460	11219	0	0	0	0	0	0	0	0	0	0	0	0	0	1033	0
5163E9_just_ephedra.fasta	55	390	21450	720	3.357	73	0.187	36	0.092	0.643	0.357	5809	3674	3730	7517	0	0	0	0	0	0	0	0	0	0	0	0	0	720	0
5177E1_just_ephedra.fasta	68	756	51408	3733	7.262	155	0.205	70	0.093	0.579	0.421	12181	8284	11719	15491	0	0	0	0	0	0	0	0	0	0	0	0	0	3733	0
5177E2_just_ephedra.fasta	46	710	32660	1891	5.79	160	0.225	104	0.146	0.638	0.362	8589	5283	5834	11063	0	0	0	0	0	0	0	0	0	0	0	0	0	1891	0
5188E1_just_ephedra.fasta	66	402	26532	4656	17.549	136	0.338	74	0.184	0.519	0.481	6140	5183	5260	5293	0	0	0	0	0	0	0	0	0	0	0	0	0	4656	0
5188E2_just_ephedra.fasta	66	576	38016	1702	4.477	185	0.321	103	0.179	0.683	0.317	9570	4660	6850	15234	0	0	0	0	0	0	0	0	0	0	0	0	0	1702	0
5188E3_just_ephedra.fasta	42	657	27594	1424	5.161	134	0.204	70	0.107	0.686	0.314	9021	3495	4726	8928	0	0	0	0	0	0	0	0	0	0	0	0	0	1424	0
5200E1_just_ephedra.fasta	50	543	27150	2442	8.994	105	0.193	55	0.101	0.554	0.446	7259	4825	6159	6465	0	0	0	0	0	0	0	0	0	0	0	0	0	2442	0
5200E2_just_ephedra.fasta	47	674	31678	2221	7.011	99	0.147	52	0.077	0.643	0.357	8685	4642	5854	10276	0	0	0	0	0	0	0	0	0	0	0	0	0	2221	0
5200E3_just_ephedra.fasta	52	573	29796	2789	9.36	156	0.272	90	0.157	0.649	0.351	7709	4777	4674	9847	0	0	0	0	0	0	0	0	0	0	0	0	0	2789	0
5200E4_just_ephedra.fasta	68	582	39576	466	1.177	97	0.167	63	0.108	0.667	0.333	12680	5805	7228	13397	0	0	0	0	0	0	0	0	0	0	0	0	0	466	0
5206E1_just_ephedra.fasta	68	642	43656	1682	3.853	125	0.195	73	0.114	0.656	0.344	13640	6416	8027	13891	0	0	0	0	0	0	0	0	0	0	0	0	0	1682	0
5206E2_just_ephedra.fasta	49	642	31458	1149	3.652	104	0.162	67	0.104	0.689	0.311	10350	4217	5190	10552	0	0	0	0	0	0	0	0	0	0	0	0	0	1149	0
5206E3_just_ephedra.fasta	50	558	27900	687	2.462	102	0.183	46	0.082	0.689	0.311	8802	4039	4420	9952	0	0	0	0	0	0	0	0	0	0	0	0	0	687	0
5260E1_just_ephedra.fasta	36	323	11628	87	0.748	49	0.152	14	0.043	0.641	0.359	4116	1815	2333	3277	0	0	0	0	0	0	0	0	0	0	0	0	0	87	0
5271E1_just_ephedra.fasta	60	585	35100	3129	8.915	130	0.222	72	0.123	0.692	0.308	9672	4309	5492	12498	0	0	0	0	0	0	0	0	0	0	0	0	0	3129	0
5271E2_just_ephedra.fasta	50	663	33150	1967	5.934	150	0.226	84	0.127	0.682	0.318	9558	4234	5669	11722	0	0	0	0	0	0	0	0	0	0	0	0	0	1967	0
5271E3_just_ephedra.fasta	40	585	23400	1441	6.158	110	0.188	69	0.118	0.714	0.286	7191	3359	2904	8505	0	0	0	0	0	0	0	0	0	0	0	0	0	1441	0
5273E1_just_ephedra.fasta	40	603	24120	1783	7.392	122	0.202	68	0.113	0.667	0.333	7093	3940	3502	7802	0	0	0	0	0	0	0	0	0	0	0	0	0	1783	0
5273E2_just_ephedra.fasta	67	579	38793	3039	7.834	144	0.249	92	0.159	0.71	0.29	10568	4949	5427	14810	0	0	0	0	0	0	0	0	0	0	0	0	0	3039	0
5273E3_just_ephedra.fasta	46	431	19826	940	4.741	59	0.137	29	0.067	0.661	0.339	5490	2759	3641	6996	0	0	0	0	0	0	0	0	0	0	0	0	0	940	0
5273E4_just_ephedra.fasta	60	192	11520	36	0.312	20	0.104	11	0.057	0.643	0.357	3184	1662	2435	4203	0	0	0	0	0	0	0	0	0	0	0	0	0	36	0
5273E5_just_ephedra.fasta	65	699	45435	1137	2.502	148	0.212	92	0.132	0.637	0.363	14425	6911	9160	13802	0	0	0	0	0	0	0	0	0	0	0	0	0	1137	0
5273E6_just_ephedra.fasta	41	329	13489	684	5.071	60	0.182	38	0.116	0.638	0.362	4083	2081	2549	4092	0	0	0	0	0	0	0	0	0	0	0	0	0	684	0
5273E7_just_ephedra.fasta	46	736	33856	562	1.66	82	0.111	43	0.058	0.621	0.379	11033	5536	7069	9656	0	0	0	0	0	0	0	0	0	0	0	0	0	562	0
5273E8_just_ephedra.fasta	44	506	22264	2577	11.575	115	0.227	54	0.107	0.674	0.326	6503	2633	3765	6786	0	0	0	0	0	0	0	0	0	0	0	0	0	2577	0
5280E1_just_ephedra.fasta	59	567	33453	2375	7.1	188	0.332	104	0.183	0.629	0.371	9197	5881	5650	10350	0	0	0	0	0	0	0	0	0	0	0	0	0	2375	0
5280E2_just_ephedra.fasta	67	804	53868	1257	2.333	116	0.144	60	0.075	0.631	0.369	14805	9237	10143	18426	0	0	0	0	0	0	0	0	0	0	0	0	0	1257	0
5280E3_just_ephedra.fasta	68	513	34884	1869	5.358	75	0.146	45	0.088	0.655	0.345	9944	5098	6266	11707	0	0	0	0	0	0	0	0	0	0	0	0	0	1869	0
5280E4_just_ephedra.fasta	48	317	15216	967	6.355	72	0.227	34	0.107	0.633	0.367	3574	2806	2441	5428	0	0	0	0	0	0	0	0	0	0	0	0	0	967	0
5280E5_just_ephedra.fasta	49	426	20874	132	0.632	37	0.087	16	0.038	0.651	0.349	6362	3822	3422	7136	0	0	0	0	0	0	0	0	0	0	0	0	0	132	0
5280E6_just_ephedra.fasta	39	351	13689	225	1.644	41	0.117	10	0.028	0.629	0.371	3729	2193	2802	4740	0	0	0	0	0	0	0	0	0	0	0	0	0	225	0
5296E10_just_ephedra.fasta	32	597	19104	1106	5.789	110	0.184	64	0.107	0.641	0.359	5006	2667	3785	6540	0	0	0	0	0	0	0	0	0	0	0	0	0	1106	0
5296E1_just_ephedra.fasta	41	621	25461	1712	6.724	241	0.388	101	0.163	0.653	0.347	6588	3422	4810	8929	0	0	0	0	0	0	0	0	0	0	0	0	0	1712	0
5296E2_just_ephedra.fasta	60	544	32640	7370	22.58	111	0.204	56	0.103	0.63	0.37	6694	4726	4563	9287	0	0	0	0	0	0	0	0	0	0	0	0	0	7370	0
5296E3_just_ephedra.fasta	56	582	32592	1311	4.022	118	0.203	56	0.096	0.632	0.368	8258	5038	6483	11502	0	0	0	0	0	0	0	0	0	0	0	0	0	1311	0
5299E1_just_ephedra.fasta	46	336	15456	1212	7.842	78	0.232	49	0.146	0.683	0.317	4277	2348	2142	5477	0	0	0	0	0	0	0	0	0	0	0	0	0	1212	0
5299E3_just_ephedra.fasta	55	393	21615	456	2.11	67	0.17	35	0.089	0.674	0.326	5153	3180	3726	9100	0	0	0	0	0	0	0	0	0	0	0	0	0	456	0
5318E1_just_ephedra.fasta	68	591	40188	7293	18.147	204	0.345	129	0.218	0.649	0.351	9108	5835	5644	12308	0	0	0	0	0	0	0	0	0	0	0	0	0	7293	0
5318E2_just_ephedra.fasta	58	341	19778	2096	10.598	52	0.152	25	0.073	0.692	0.308	4591	2644	2794	7653	0	0	0	0	0	0	0	0	0	0	0	0	0	2096	0
5318E3_just_ephedra.fasta	63	423	26649	963	3.614	86	0.203	40	0.095	0.691	0.309	6926	3616	4315	10829	0	0	0	0	0	0	0	0	0	0	0	0	0	963	0
5326E1_just_ephedra.fasta	58	495	28710	547	1.905	77	0.156	39	0.079	0.655	0.345	8819	3981	5725	9638	0	0	0	0	0	0	0	0	0	0	0	0	0	547	0
5326E2_just_ephedra.fasta	57	644	36708	450	1.226	74	0.115	38	0.059	0.613	0.387	10737	6552	7475	11494	0	0	0	0	0	0	0	0	0	0	0	0	0	450	0
5326E3_just_ephedra.fasta	51	339	17289	78	0.451	46	0.136	16	0.047	0.625	0.375	4956	3350	3105	5800	0	0	0	0	0	0	0	0	0	0	0	0	0	78	0
5326E4_just_ephedra.fasta	57	567	32319	911	2.819	134	0.236	69	0.122	0.704	0.296	9316	3917	5377	12798	0	0	0	0	0	0	0	0	0	0	0	0	0	911	0
5335E2_just_ephedra.fasta	31	537	16647	619	3.718	90	0.168	51	0.095	0.693	0.307	4693	2483	2428	6424	0	0	0	0	0	0	0	0	0	0	0	0	0	619	0
5335E4_just_ephedra.fasta	56	149	8344	144	1.726	20	0.134	7	0.047	0.673	0.327	2323	992	1684	3201	0	0	0	0	0	0	0	0	0	0	0	0	0	144	0
5335E5_just_ephedra.fasta	35	291	10185	471	4.624	34	0.117	24	0.082	0.732	0.268	3643	1159	1452	3460	0	0	0	0	0	0	0	0	0	0	0	0	0	471	0
5335E6_just_ephedra.fasta	34	588	19992	306	1.531	77	0.131	37	0.063	0.684	0.316	5637	2526	3689	7834	0	0	0	0	0	0	0	0	0	0	0	0	0	306	0
5335E7_just_ephedra.fasta	46	317	14582	773	5.301	68	0.215	46	0.145	0.656	0.344	4274	2471	2276	4788	0	0	0	0	0	0	0	0	0	0	0	0	0	773	0
5335E8_just_ephedra.fasta	68	486	33048	3345	10.122	108	0.222	47	0.097	0.626	0.374	9194	4927	6188	9394	0	0	0	0	0	0	0	0	0	0	0	0	0	3345	0
5343E1_just_ephedra.fasta	40	1173	46920	2969	6.328	252	0.215	138	0.118	0.497	0.503	10866	12322	9770	10993	0	0	0	0	0	0	0	0	0	0	0	0	0	2969	0
5347E1_just_ephedra.fasta	67	759	50853	4441	8.733	188	0.248	111	0.146	0.652	0.348	13317	7246	8894	16955	0	0	0	0	0	0	0	0	0	0	0	0	0	4441	0
5348E2_just_ephedra.fasta	57	447	25479	1822	7.151	102	0.228	68	0.152	0.715	0.285	7035	2369	4357	9896	0	0	0	0	0	0	0	0	0	0	0	0	0	1822	0
5357E1_just_ephedra.fasta	47	657	30879	1820	5.894	142	0.216	70	0.107	0.66	0.34	8092	4268	5619	11080	0	0	0	0	0	0	0	0	0	0	0	0	0	1820	0
5366E10_just_ephedra.fasta	39	594	23166	2174	9.384	145	0.244	65	0.109	0.646	0.354	5575	3221	4209	7987	0	0	0	0	0	0	0	0	0	0	0	0	0	2174	0
5366E12_just_ephedra.fasta	32	245	7840	199	2.538	21	0.086	10	0.041	0.585	0.415	1895	1522	1650	2574	0	0	0	0	0	0	0	0	0	0	0	0	0	199	0
5366E14_just_ephedra.fasta	33	540	17820	158	0.887	85	0.157	34	0.063	0.7	0.3	6305	1813	3492	6052	0	0	0	0	0	0	0	0	0	0	0	0	0	158	0
5366E15_just_ephedra.fasta	38	314	11932	370	3.101	57	0.182	32	0.102	0.661	0.339	3310	1880	2039	4333	0	0	0	0	0	0	0	0	0	0	0	0	0	370	0
5366E1_just_ephedra.fasta	37	594	21978	2537	11.543	119	0.2	69	0.116	0.643	0.357	5176	3005	3920	7340	0	0	0	0	0	0	0	0	0	0	0	0	0	2537	0
5366E2_just_ephedra.fasta	59	546	32214	2618	8.127	163	0.299	94	0.172	0.739	0.261	8946	3864	3837	12949	0	0	0	0	0	0	0	0	0	0	0	0	0	2618	0
5366E5_just_ephedra.fasta	40	546	21840	1429	6.543	114	0.209	72	0.132	0.672	0.328	5873	2788	3906	7844	0	0	0	0	0	0	0	0	0	0	0	0	0	1429	0
5366E8_just_ephedra.fasta	31	205	6355	55	0.865	15	0.073	7	0.034	0.672	0.328	2299	800	1268	1933	0	0	0	0	0	0	0	0	0	0	0	0	0	55	0
5366E9_just_ephedra.fasta	65	543	35295	1053	2.983	131	0.241	73	0.134	0.706	0.294	11404	4155	5919	12764	0	0	0	0	0	0	0	0	0	0	0	0	0	1053	0
5398E10_just_ephedra.fasta	42	351	14742	414	2.808	58	0.165	25	0.071	0.63	0.37	4415	2704	2592	4617	0	0	0	0	0	0	0	0	0	0	0	0	0	414	0
5398E11_just_ephedra.fasta	44	315	13860	273	1.97	50	0.159	23	0.073	0.689	0.311	4141	1902	2323	5221	0	0	0	0	0	0	0	0	0	0	0	0	0	273	0
5398E12_just_ephedra.fasta	46	237	10902	1545	14.172	33	0.139	13	0.055	0.652	0.348	2661	1175	2087	3434	0	0	0	0	0	0	0	0	0	0	0	0	0	1545	0
5398E15_just_ephedra.fasta	38	354	13452	99	0.736	60	0.169	31	0.088	0.674	0.326	4383	2010	2344	4616	0	0	0	0	0	0	0	0	0	0	0	0	0	99	0
5398E16_just_ephedra.fasta	37	417	15429	633	4.103	64	0.153	21	0.05	0.643	0.357	5490	2330	2949	4027	0	0	0	0	0	0	0	0	0	0	0	0	0	633	0
5398E18_just_ephedra.fasta	66	537	35442	996	2.81	131	0.244	68	0.127	0.692	0.308	11054	4967	5633	12792	0	0	0	0	0	0	0	0	0	0	0	0	0	996	0
5398E3_just_ephedra.fasta	64	582	37248	1853	4.975	166	0.285	85	0.146	0.693	0.307	12183	4634	6230	12348	0	0	0	0	0	0	0	0	0	0	0	0	0	1853	0
5398E4_just_ephedra.fasta	67	567	37989	5288	13.92	131	0.231	69	0.122	0.666	0.334	11457	4774	6069	10401	0	0	0	0	0	0	0	0	0	0	0	0	0	5288	0
5398E6_just_ephedra.fasta	44	317	13948	253	1.814	56	0.177	33	0.104	0.698	0.302	4252	1743	2397	5303	0	0	0	0	0	0	0	0	0	0	0	0	0	253	0
5398E8_just_ephedra.fasta	39	177	6903	96	1.391	25	0.141	14	0.079	0.647	0.353	1657	1246	1158	2746	0	0	0	0	0	0	0	0	0	0	0	0	0	96	0
5398E9_just_ephedra.fasta	68	549	37332	1428	3.825	122	0.222	63	0.115	0.674	0.326	10440	6217	5480	13767	0	0	0	0	0	0	0	0	0	0	0	0	0	1428	0
5404E10_just_ephedra.fasta	56	606	33936	635	1.871	116	0.191	50	0.083	0.657	0.343	9767	5664	5752	12118	0	0	0	0	0	0	0	0	0	0	0	0	0	635	0
5404E1_just_ephedra.fasta	52	606	31512	557	1.768	124	0.205	57	0.094	0.658	0.342	9133	5261	5306	11255	0	0	0	0	0	0	0	0	0	0	0	0	0	557	0
5404E2_just_ephedra.fasta	38	549	20862	1665	7.981	88	0.16	41	0.075	0.681	0.319	5681	3247	2869	7400	0	0	0	0	0	0	0	0	0	0	0	0	0	1665	0
5404E3_just_ephedra.fasta	34	339	11526	602	5.223	69	0.204	44	0.13	0.666	0.334	3419	1413	2229	3863	0	0	0	0	0	0	0	0	0	0	0	0	0	602	0
5404E4_just_ephedra.fasta	30	198	5940	72	1.212	18	0.091	12	0.061	0.655	0.345	1487	872	1155	2354	0	0	0	0	0	0	0	0	0	0	0	0	0	72	0
5404E5_just_ephedra.fasta	31	219	6789	57	0.84	10	0.046	7	0.032	0.632	0.368	1679	1129	1349	2575	0	0	0	0	0	0	0	0	0	0	0	0	0	57	0
5404E6_just_ephedra.fasta	42	204	8568	60	0.7	26	0.127	9	0.044	0.693	0.307	2740	1370	1238	3160	0	0	0	0	0	0	0	0	0	0	0	0	0	60	0
5404E7_just_ephedra.fasta	32	270	8640	291	3.368	35	0.13	20	0.074	0.696	0.304	2576	1314	1227	3232	0	0	0	0	0	0	0	0	0	0	0	0	0	291	0
5404E8_just_ephedra.fasta	40	201	8040	6	0.075	33	0.164	15	0.075	0.646	0.354	2165	1433	1410	3026	0	0	0	0	0	0	0	0	0	0	0	0	0	6	0
5404E9_just_ephedra.fasta	37	420	15540	1200	7.722	68	0.162	35	0.083	0.639	0.361	3798	2553	2630	5359	0	0	0	0	0	0	0	0	0	0	0	0	0	1200	0
5406E1_just_ephedra.fasta	68	654	44472	5716	12.853	149	0.228	68	0.104	0.682	0.318	10605	4985	7314	15852	0	0	0	0	0	0	0	0	0	0	0	0	0	5716	0
5406E2_just_ephedra.fasta	56	597	33432	1362	4.074	116	0.194	58	0.097	0.663	0.337	8477	4739	6060	12794	0	0	0	0	0	0	0	0	0	0	0	0	0	1362	0
5406E4_just_ephedra.fasta	50	198	9900	36	0.364	36	0.182	18	0.091	0.712	0.288	3303	1299	1542	3720	0	0	0	0	0	0	0	0	0	0	0	0	0	36	0
5406E5_just_ephedra.fasta	46	435	20010	465	2.324	79	0.182	36	0.083	0.676	0.324	6003	2947	3373	7222	0	0	0	0	0	0	0	0	0	0	0	0	0	465	0
5406E6_just_ephedra.fasta	48	579	27792	2359	8.488	107	0.185	62	0.107	0.675	0.325	6542	3760	4495	10636	0	0	0	0	0	0	0	0	0	0	0	0	0	2359	0
5421E1_just_ephedra.fasta	31	564	17484	1084	6.2	93	0.165	51	0.09	0.457	0.543	3943	4388	4480	3589	0	0	0	0	0	0	0	0	0	0	0	0	0	1084	0
5421E2_just_ephedra.fasta	49	344	16856	1115	6.615	69	0.201	41	0.119	0.691	0.309	4572	2434	2428	6307	0	0	0	0	0	0	0	0	0	0	0	0	0	1115	0
5421E3_just_ephedra.fasta	41	189	7749	18	0.232	20	0.106	16	0.085	0.631	0.369	2088	1304	1545	2794	0	0	0	0	0	0	0	0	0	0	0	0	0	18	0
5421E5_just_ephedra.fasta	36	303	10908	786	7.206	50	0.165	20	0.066	0.744	0.256	3685	1220	1367	3850	0	0	0	0	0	0	0	0	0	0	0	0	0	786	0
5421E6_just_ephedra.fasta	33	399	13167	576	4.375	75	0.188	36	0.09	0.713	0.287	3706	1281	2326	5278	0	0	0	0	0	0	0	0	0	0	0	0	0	576	0
5428E1_just_ephedra.fasta	68	816	55488	1014	1.827	110	0.135	58	0.071	0.606	0.394	15950	9916	11549	17059	0	0	0	0	0	0	0	0	0	0	0	0	0	1014	0
5454E1_just_ephedra.fasta	65	291	18915	1471	7.777	92	0.316	54	0.186	0.684	0.316	5635	2436	3090	6283	0	0	0	0	0	0	0	0	0	0	0	0	0	1471	0
5454E2_just_ephedra.fasta	49	423	20727	664	3.204	99	0.234	50	0.118	0.683	0.317	6217	2681	3673	7492	0	0	0	0	0	0	0	0	0	0	0	0	0	664	0
5454E3_just_ephedra.fasta	68	504	34272	1495	4.362	143	0.284	79	0.157	0.699	0.301	9584	4416	5430	13347	0	0	0	0	0	0	0	0	0	0	0	0	0	1495	0
5454E4_just_ephedra.fasta	39	582	22698	1346	5.93	110	0.189	52	0.089	0.691	0.309	7295	2984	3616	7457	0	0	0	0	0	0	0	0	0	0	0	0	0	1346	0
5454E6_just_ephedra.fasta	66	537	35442	513	1.447	129	0.24	73	0.136	0.677	0.323	10564	5477	5819	13069	0	0	0	0	0	0	0	0	0	0	0	0	0	513	0
5464E1_just_ephedra.fasta	53	537	28461	2545	8.942	153	0.285	83	0.155	0.626	0.374	7348	5141	4548	8879	0	0	0	0	0	0	0	0	0	0	0	0	0	2545	0
5464E2_just_ephedra.fasta	58	363	21054	1728	8.207	73	0.201	42	0.116	0.664	0.336	5184	2970	3511	7661	0	0	0	0	0	0	0	0	0	0	0	0	0	1728	0
5464E3_just_ephedra.fasta	33	189	6237	138	2.213	18	0.095	10	0.053	0.708	0.292	2272	667	1115	2045	0	0	0	0	0	0	0	0	0	0	0	0	0	138	0
5464E4_just_ephedra.fasta	68	537	36516	1567	4.291	136	0.253	68	0.127	0.645	0.355	10651	5788	6629	11881	0	0	0	0	0	0	0	0	0	0	0	0	0	1567	0
5464E5_just_ephedra.fasta	60	329	19740	4971	25.182	95	0.289	47	0.143	0.616	0.384	4415	2780	2794	4780	0	0	0	0	0	0	0	0	0	0	0	0	0	4971	0
5464E7_just_ephedra.fasta	46	198	9108	230	2.525	24	0.121	12	0.061	0.621	0.379	2960	1561	1802	2555	0	0	0	0	0	0	0	0	0	0	0	0	0	230	0
5464E8_just_ephedra.fasta	38	423	16074	270	1.68	70	0.165	25	0.059	0.675	0.325	4790	2304	2829	5881	0	0	0	0	0	0	0	0	0	0	0	0	0	270	0
5477E1_just_ephedra.fasta	32	367	11744	719	6.122	47	0.128	26	0.071	0.656	0.344	3384	1714	2080	3847	0	0	0	0	0	0	0	0	0	0	0	0	0	719	0
5477E2_just_ephedra.fasta	44	441	19404	1525	7.859	76	0.172	45	0.102	0.67	0.33	5164	2655	3246	6814	0	0	0	0	0	0	0	0	0	0	0	0	0	1525	0
5477E3_just_ephedra.fasta	62	567	35154	2173	6.181	150	0.265	85	0.15	0.656	0.344	9098	5111	6215	12557	0	0	0	0	0	0	0	0	0	0	0	0	0	2173	0
5489E10_just_ephedra.fasta	47	426	20022	3108	15.523	81	0.19	39	0.092	0.708	0.292	5425	2466	2483	6540	0	0	0	0	0	0	0	0	0	0	0	0	0	3108	0
5489E1_just_ephedra.fasta	54	623	33642	4572	13.59	187	0.3	90	0.144	0.74	0.26	8150	3290	4288	13342	0	0	0	0	0	0	0	0	0	0	0	0	0	4572	0
5489E2_just_ephedra.fasta	44	936	41184	4325	10.502	228	0.244	103	0.11	0.615	0.385	11425	6339	7836	11259	0	0	0	0	0	0	0	0	0	0	0	0	0	4325	0
5489E3_just_ephedra.fasta	51	657	33507	2742	8.183	159	0.242	93	0.142	0.689	0.311	11534	4075	5477	9679	0	0	0	0	0	0	0	0	0	0	0	0	0	2742	0
5489E4_just_ephedra.fasta	59	566	33394	1864	5.582	149	0.263	74	0.131	0.697	0.303	10350	4407	5133	11640	0	0	0	0	0	0	0	0	0	0	0	0	0	1864	0
5489E6_just_ephedra.fasta	50	313	15650	780	4.984	72	0.23	29	0.093	0.698	0.302	5233	1938	2555	5144	0	0	0	0	0	0	0	0	0	0	0	0	0	780	0
5489E7_just_ephedra.fasta	32	200	6400	119	1.859	13	0.065	4	0.02	0.607	0.393	1680	1143	1328	2130	0	0	0	0	0	0	0	0	0	0	0	0	0	119	0
5489E8_just_ephedra.fasta	49	402	19698	629	3.193	90	0.224	46	0.114	0.654	0.346	6136	2776	3822	6335	0	0	0	0	0	0	0	0	0	0	0	0	0	629	0
5489E9_just_ephedra.fasta	42	327	13734	600	4.369	52	0.159	24	0.073	0.673	0.327	4262	1643	2654	4575	0	0	0	0	0	0	0	0	0	0	0	0	0	600	0
5502E3_just_ephedra.fasta	50	425	21250	385	1.812	66	0.155	30	0.071	0.645	0.355	6178	3590	3821	7276	0	0	0	0	0	0	0	0	0	0	0	0	0	385	0
5502E4_just_ephedra.fasta	67	507	33969	2034	5.988	116	0.229	79	0.156	0.679	0.321	10253	5110	5148	11424	0	0	0	0	0	0	0	0	0	0	0	0	0	2034	0
5502E5_just_ephedra.fasta	59	174	10266	1188	11.572	39	0.224	20	0.115	0.615	0.385	2586	1722	1744	3026	0	0	0	0	0	0	0	0	0	0	0	0	0	1188	0
5502E6_just_ephedra.fasta	60	564	33840	2541	7.509	132	0.234	80	0.142	0.71	0.29	9766	4084	4987	12462	0	0	0	0	0	0	0	0	0	0	0	0	0	2541	0
5502E7_just_ephedra.fasta	48	201	9648	105	1.088	45	0.224	15	0.075	0.718	0.282	3342	1154	1529	3518	0	0	0	0	0	0	0	0	0	0	0	0	0	105	0
5502E8_just_ephedra.fasta	51	465	23715	954	4.023	82	0.176	51	0.11	0.661	0.339	7291	3420	4282	7768	0	0	0	0	0	0	0	0	0	0	0	0	0	954	0
5502E9_just_ephedra.fasta	35	528	18480	723	3.912	80	0.152	32	0.061	0.639	0.361	5098	2654	3746	6259	0	0	0	0	0	0	0	0	0	0	0	0	0	723	0
5513E1_just_ephedra.fasta	53	576	30528	6530	21.39	204	0.354	86	0.149	0.577	0.423	6260	4995	5169	7574	0	0	0	0	0	0	0	0	0	0	0	0	0	6530	0
5513E3_just_ephedra.fasta	35	378	13230	414	3.129	54	0.143	17	0.045	0.65	0.35	3922	2308	2181	4405	0	0	0	0	0	0	0	0	0	0	0	0	0	414	0
5513E4_just_ephedra.fasta	39	450	17550	189	1.077	74	0.164	45	0.1	0.695	0.305	6018	2616	2682	6045	0	0	0	0	0	0	0	0	0	0	0	0	0	189	0
5513E5_just_ephedra.fasta	47	285	13395	3543	26.45	60	0.211	23	0.081	0.679	0.321	2675	1535	1651	3991	0	0	0	0	0	0	0	0	0	0	0	0	0	3543	0
5528E1_just_ephedra.fasta	57	615	35055	7962	22.713	300	0.488	174	0.283	0.581	0.419	8284	4452	6914	7443	0	0	0	0	0	0	0	0	0	0	0	0	0	7962	0
5528E2_just_ephedra.fasta	57	525	29925	1071	3.579	95	0.181	42	0.08	0.677	0.323	8254	4136	5180	11284	0	0	0	0	0	0	0	0	0	0	0	0	0	1071	0
5528E3_just_ephedra.fasta	36	164	5904	1247	21.121	59	0.36	22	0.134	0.666	0.334	1426	704	829	1698	0	0	0	0	0	0	0	0	0	0	0	0	0	1247	0
5528E5_just_ephedra.fasta	68	501	34068	5350	15.704	102	0.204	66	0.132	0.704	0.296	9149	3248	5234	11087	0	0	0	0	0	0	0	0	0	0	0	0	0	5350	0
5528E8_just_ephedra.fasta	40	282	11280	54	0.479	30	0.106	17	0.06	0.668	0.332	3012	1562	2164	4488	0	0	0	0	0	0	0	0	0	0	0	0	0	54	0
5551E11_just_ephedra.fasta	45	543	24435	757	3.098	82	0.151	44	0.081	0.667	0.333	7106	3809	4077	8686	0	0	0	0	0	0	0	0	0	0	0	0	0	757	0
5551E2_just_ephedra.fasta	68	585	39780	3612	9.08	191	0.326	120	0.205	0.646	0.354	8933	5045	7726	14464	0	0	0	0	0	0	0	0	0	0	0	0	0	3612	0
5551E3_just_ephedra.fasta	68	615	41820	4165	9.959	151	0.246	81	0.132	0.702	0.298	10446	5518	5646	16045	0	0	0	0	0	0	0	0	0	0	0	0	0	4165	0
5551E4_just_ephedra.fasta	37	329	12173	967	7.944	59	0.179	37	0.112	0.638	0.362	3084	1807	2271	4044	0	0	0	0	0	0	0	0	0	0	0	0	0	967	0
5551E6_just_ephedra.fasta	67	399	26733	707	2.645	79	0.198	41	0.103	0.672	0.328	6559	3966	4570	10931	0	0	0	0	0	0	0	0	0	0	0	0	0	707	0
5551E7_just_ephedra.fasta	39	564	21996	2688	12.22	110	0.195	42	0.074	0.682	0.318	5977	2726	3397	7208	0	0	0	0	0	0	0	0	0	0	0	0	0	2688	0
5551E8_just_ephedra.fasta	57	564	32148	2006	6.24	142	0.252	80	0.142	0.699	0.301	9234	4456	4616	11836	0	0	0	0	0	0	0	0	0	0	0	0	0	2006	0
5554E1_just_ephedra.fasta	47	632	29704	1522	5.124	251	0.397	147	0.233	0.486	0.514	7104	6994	7560	6524	0	0	0	0	0	0	0	0	0	0	0	0	0	1522	0
5554E2_just_ephedra.fasta	49	441	21609	1582	7.321	114	0.259	54	0.122	0.654	0.346	4374	3325	3619	8709	0	0	0	0	0	0	0	0	0	0	0	0	0	1582	0
5554E3_just_ephedra.fasta	42	576	24192	1197	4.948	97	0.168	43	0.075	0.691	0.309	7931	3416	3669	7979	0	0	0	0	0	0	0	0	0	0	0	0	0	1197	0
5554E4_just_ephedra.fasta	68	612	41616	1830	4.397	147	0.24	66	0.108	0.686	0.314	13445	4906	7608	13827	0	0	0	0	0	0	0	0	0	0	0	0	0	1830	0
5554E5_just_ephedra.fasta	68	681	46308	2877	6.213	166	0.244	71	0.104	0.667	0.333	14368	6965	7512	14586	0	0	0	0	0	0	0	0	0	0	0	0	0	2877	0
5562E1_just_ephedra.fasta	63	653	41139	4620	11.23	242	0.371	129	0.198	0.649	0.351	11048	6639	6143	12689	0	0	0	0	0	0	0	0	0	0	0	0	0	4620	0
5562E2_just_ephedra.fasta	62	531	32922	2575	7.822	192	0.362	114	0.215	0.758	0.242	8652	3551	3772	14372	0	0	0	0	0	0	0	0	0	0	0	0	0	2575	0
5562E3_just_ephedra.fasta	58	557	32306	1298	4.018	177	0.318	94	0.169	0.697	0.303	9564	4626	4747	12071	0	0	0	0	0	0	0	0	0	0	0	0	0	1298	0
5594E1_just_ephedra.fasta	63	1089	68607	2886	4.207	195	0.179	108	0.099	0.572	0.428	20016	12668	15410	17627	0	0	0	0	0	0	0	0	0	0	0	0	0	2886	0
5596E1_just_ephedra.fasta	31	359	11129	71	0.638	18	0.05	9	0.025	0.648	0.352	3269	1731	2162	3896	0	0	0	0	0	0	0	0	0	0	0	0	0	71	0
5596E3_just_ephedra.fasta	66	525	34650	4446	12.831	83	0.158	34	0.065	0.686	0.314	9064	4755	4730	11655	0	0	0	0	0	0	0	0	0	0	0	0	0	4446	0
5596E4_just_ephedra.fasta	49	342	16758	663	3.956	64	0.187	27	0.079	0.645	0.355	4030	2735	2980	6350	0	0	0	0	0	0	0	0	0	0	0	0	0	663	0
5596E5_just_ephedra.fasta	31	355	11005	46	0.418	44	0.124	23	0.065	0.648	0.352	3092	2055	1805	4007	0	0	0	0	0	0	0	0	0	0	0	0	0	46	0
5596E7_just_ephedra.fasta	68	2967	201756	4053	2.009	446	0.15	243	0.082	0.615	0.385	63187	35328	40708	58480	0	0	0	0	0	0	0	0	0	0	0	0	0	4053	0
5599E1_just_ephedra.fasta	67	456	30552	799	2.615	90	0.197	52	0.114	0.634	0.366	9683	4539	6361	9170	0	0	0	0	0	0	0	0	0	0	0	0	0	799	0
5599E2_just_ephedra.fasta	32	531	16992	1704	10.028	96	0.181	39	0.073	0.685	0.315	4661	2601	2212	5814	0	0	0	0	0	0	0	0	0	0	0	0	0	1704	0
5599E3_just_ephedra.fasta	50	549	27450	814	2.965	116	0.211	44	0.08	0.684	0.316	7497	4247	4168	10724	0	0	0	0	0	0	0	0	0	0	0	0	0	814	0
5599E4_just_ephedra.fasta	40	585	23400	2215	9.466	124	0.212	61	0.104	0.673	0.327	5809	3248	3659	8469	0	0	0	0	0	0	0	0	0	0	0	0	0	2215	0
5599E5_just_ephedra.fasta	43	564	24252	1428	5.888	113	0.2	62	0.11	0.706	0.294	7224	3172	3530	8898	0	0	0	0	0	0	0	0	0	0	0	0	0	1428	0
5599E6_just_ephedra.fasta	47	294	13818	372	2.692	41	0.139	16	0.054	0.676	0.324	4146	2210	2144	4946	0	0	0	0	0	0	0	0	0	0	0	0	0	372	0
5599E7_just_ephedra.fasta	54	537	28998	501	1.728	116	0.216	51	0.095	0.675	0.325	10305	4891	4362	8939	0	0	0	0	0	0	0	0	0	0	0	0	0	501	0
5599E8_just_ephedra.fasta	49	606	29694	2622	8.83	121	0.2	49	0.081	0.691	0.309	8185	3801	4546	10540	0	0	0	0	0	0	0	0	0	0	0	0	0	2622	0
5614E2_just_ephedra.fasta	66	873	57618	1893	3.285	222	0.254	136	0.156	0.637	0.363	16178	9702	10489	19356	0	0	0	0	0	0	0	0	0	0	0	0	0	1893	0
5634E10_just_ephedra.fasta	66	669	44154	6635	15.027	216	0.323	102	0.152	0.627	0.373	11558	6585	7365	12011	0	0	0	0	0	0	0	0	0	0	0	0	0	6635	0
5634E11_just_ephedra.fasta	47	582	27354	1735	6.343	158	0.271	61	0.105	0.693	0.307	7425	4041	3832	10321	0	0	0	0	0	0	0	0	0	0	0	0	0	1735	0
5634E13_just_ephedra.fasta	34	317	10778	350	3.247	31	0.098	14	0.044	0.671	0.329	2956	1637	1789	4046	0	0	0	0	0	0	0	0	0	0	0	0	0	350	0
5634E14_just_ephedra.fasta	34	390	13260	39	0.294	54	0.138	31	0.079	0.698	0.302	4227	1574	2423	4997	0	0	0	0	0	0	0	0	0	0	0	0	0	39	0
5634E1_just_ephedra.fasta	35	390	13650	243	1.78	80	0.205	46	0.118	0.696	0.304	4242	1620	2450	5095	0	0	0	0	0	0	0	0	0	0	0	0	0	243	0
5634E2_just_ephedra.fasta	31	402	12462	402	3.226	43	0.107	23	0.057	0.639	0.361	3422	2366	1990	4282	0	0	0	0	0	0	0	0	0	0	0	0	0	402	0
5634E3_just_ephedra.fasta	56	242	13552	373	2.752	39	0.161	16	0.066	0.704	0.296	3796	1995	1900	5488	0	0	0	0	0	0	0	0	0	0	0	0	0	373	0
5634E4_just_ephedra.fasta	49	212	10388	245	2.358	32	0.151	21	0.099	0.695	0.305	3029	1420	1675	4019	0	0	0	0	0	0	0	0	0	0	0	0	0	245	0
5634E5_just_ephedra.fasta	44	159	6996	63	0.901	10	0.063	4	0.025	0.676	0.324	2049	945	1303	2636	0	0	0	0	0	0	0	0	0	0	0	0	0	63	0
5634E6_just_ephedra.fasta	64	306	19584	780	3.983	51	0.167	29	0.095	0.677	0.323	6088	2735	3328	6653	0	0	0	0	0	0	0	0	0	0	0	0	0	780	0
5634E7_just_ephedra.fasta	34	159	5406	186	3.441	3	0.019	1	0.006	0.625	0.375	1480	1038	919	1783	0	0	0	0	0	0	0	0	0	0	0	0	0	186	0
5634E8_just_ephedra.fasta	30	525	15750	54	0.343	39	0.074	24	0.046	0.712	0.288	4345	2296	2229	6826	0	0	0	0	0	0	0	0	0	0	0	0	0	54	0
5660E2_just_ephedra.fasta	38	583	22154	2566	11.583	73	0.125	25	0.043	0.592	0.408	5540	4043	3949	6056	0	0	0	0	0	0	0	0	0	0	0	0	0	2566	0
5660E3_just_ephedra.fasta	31	405	12555	462	3.68	43	0.106	20	0.049	0.658	0.342	3956	2051	2085	4001	0	0	0	0	0	0	0	0	0	0	0	0	0	462	0
5660E4_just_ephedra.fasta	39	471	18369	15	0.082	64	0.136	30	0.064	0.653	0.347	5327	3228	3144	6655	0	0	0	0	0	0	0	0	0	0	0	0	0	15	0
5670E1_just_ephedra.fasta	62	261	16182	3441	21.264	54	0.207	29	0.111	0.555	0.445	3560	2588	3077	3516	0	0	0	0	0	0	0	0	0	0	0	0	0	3441	0
5670E3_just_ephedra.fasta	52	390	20280	364	1.795	79	0.203	42	0.108	0.649	0.351	7135	2669	4324	5788	0	0	0	0	0	0	0	0	0	0	0	0	0	364	0
5703E3_just_ephedra.fasta	41	534	21894	1141	5.211	104	0.195	62	0.116	0.678	0.322	5826	3007	3684	8236	0	0	0	0	0	0	0	0	0	0	0	0	0	1141	0
5703E4_just_ephedra.fasta	61	555	33855	1241	3.666	128	0.231	73	0.132	0.668	0.332	9173	5064	5772	12605	0	0	0	0	0	0	0	0	0	0	0	0	0	1241	0
5703E5_just_ephedra.fasta	40	295	11800	562	4.763	56	0.19	28	0.095	0.665	0.335	2984	1762	2002	4490	0	0	0	0	0	0	0	0	0	0	0	0	0	562	0
5703E6_just_ephedra.fasta	67	438	29346	3777	12.871	108	0.247	52	0.119	0.694	0.306	8215	3719	4086	9549	0	0	0	0	0	0	0	0	0	0	0	0	0	3777	0
5716E2_just_ephedra.fasta	67	447	29949	1622	5.416	89	0.199	46	0.103	0.686	0.314	10164	3540	5342	9281	0	0	0	0	0	0	0	0	0	0	0	0	0	1622	0
5716E3_just_ephedra.fasta	30	477	14310	1575	11.006	119	0.249	83	0.174	0.682	0.318	3588	1728	2346	5073	0	0	0	0	0	0	0	0	0	0	0	0	0	1575	0
5716E4_just_ephedra.fasta	64	312	19968	2063	10.332	59	0.189	32	0.103	0.695	0.305	6423	2735	2743	6004	0	0	0	0	0	0	0	0	0	0	0	0	0	2063	0
5716E5_just_ephedra.fasta	33	249	8217	423	5.148	42	0.169	25	0.1	0.65	0.35	1822	1137	1597	3238	0	0	0	0	0	0	0	0	0	0	0	0	0	423	0
5716E7_just_ephedra.fasta	64	324	20736	2103	10.142	69	0.213	34	0.105	0.654	0.346	5909	3220	3192	6312	0	0	0	0	0	0	0	0	0	0	0	0	0	2103	0
5716E9_just_ephedra.fasta	35	468	16380	1580	9.646	87	0.186	44	0.094	0.671	0.329	4249	2413	2453	5685	0	0	0	0	0	0	0	0	0	0	0	0	0	1580	0
5821E2_just_ephedra.fasta	63	594	37422	1634	4.366	160	0.269	86	0.145	0.674	0.326	10225	4308	7355	13900	0	0	0	0	0	0	0	0	0	0	0	0	0	1634	0
5840E1_just_ephedra.fasta	67	567	37989	2449	6.447	153	0.27	72	0.127	0.688	0.312	11278	5496	5596	13170	0	0	0	0	0	0	0	0	0	0	0	0	0	2449	0
5840E2_just_ephedra.fasta	68	666	45288	4807	10.614	137	0.206	77	0.116	0.68	0.32	13343	6040	6896	14202	0	0	0	0	0	0	0	0	0	0	0	0	0	4807	0
5840E3_just_ephedra.fasta	43	329	14147	685	4.842	68	0.207	37	0.112	0.665	0.335	4182	2177	2321	4782	0	0	0	0	0	0	0	0	0	0	0	0	0	685	0
5840E4_just_ephedra.fasta	39	423	16497	1029	6.237	63	0.149	30	0.071	0.683	0.317	4653	2448	2451	5916	0	0	0	0	0	0	0	0	0	0	0	0	0	1029	0
5840E6_just_ephedra.fasta	61	543	33123	352	1.063	136	0.25	70	0.129	0.654	0.346	9993	6392	4931	11455	0	0	0	0	0	0	0	0	0	0	0	0	0	352	0
5841E1_just_ephedra.fasta	41	555	22755	1401	6.157	119	0.214	49	0.088	0.673	0.327	7080	3576	3380	7318	0	0	0	0	0	0	0	0	0	0	0	0	0	1401	0
5841E2_just_ephedra.fasta	62	489	30318	1224	4.037	87	0.178	39	0.08	0.68	0.32	9038	4388	4927	10741	0	0	0	0	0	0	0	0	0	0	0	0	0	1224	0
5841E3_just_ephedra.fasta	46	498	22908	1742	7.604	92	0.185	32	0.064	0.695	0.305	6484	3275	3175	8232	0	0	0	0	0	0	0	0	0	0	0	0	0	1742	0
5841E4_just_ephedra.fasta	53	594	31482	973	3.091	104	0.175	47	0.079	0.696	0.304	7793	4953	4333	13430	0	0	0	0	0	0	0	0	0	0	0	0	0	973	0
5841E5_just_ephedra.fasta	61	597	36417	4308	11.83	147	0.246	67	0.112	0.673	0.327	8841	5315	5112	12841	0	0	0	0	0	0	0	0	0	0	0	0	0	4308	0
5841E6_just_ephedra.fasta	61	540	32940	1042	3.163	135	0.25	68	0.126	0.708	0.292	9269	4060	5253	13316	0	0	0	0	0	0	0	0	0	0	0	0	0	1042	0
5841E7_just_ephedra.fasta	39	555	21645	1338	6.182	98	0.177	49	0.088	0.676	0.324	6110	2928	3646	7623	0	0	0	0	0	0	0	0	0	0	0	0	0	1338	0
5849E1_just_ephedra.fasta	52	579	30108	2759	9.164	137	0.237	84	0.145	0.665	0.335	7930	4115	5034	10270	0	0	0	0	0	0	0	0	0	0	0	0	0	2759	0
5849E3_just_ephedra.fasta	40	303	12120	630	5.198	44	0.145	25	0.083	0.705	0.295	3225	1886	1502	4877	0	0	0	0	0	0	0	0	0	0	0	0	0	630	0
5849E4_just_ephedra.fasta	52	423	21996	4869	22.136	92	0.217	46	0.109	0.703	0.297	5259	2338	2741	6789	0	0	0	0	0	0	0	0	0	0	0	0	0	4869	0
5849E5_just_ephedra.fasta	50	594	29700	1299	4.374	119	0.2	83	0.14	0.654	0.346	8332	4609	5203	10257	0	0	0	0	0	0	0	0	0	0	0	0	0	1299	0
5853E1_just_ephedra.fasta	67	504	33768	1248	3.696	88	0.175	48	0.095	0.631	0.369	10786	5140	6835	9759	0	0	0	0	0	0	0	0	0	0	0	0	0	1248	0
5853E2_just_ephedra.fasta	63	315	19845	3297	16.614	96	0.305	66	0.21	0.676	0.324	5241	2433	2926	5948	0	0	0	0	0	0	0	0	0	0	0	0	0	3297	0
5853E3_just_ephedra.fasta	48	669	32112	919	2.862	103	0.154	56	0.084	0.659	0.341	10488	4572	6054	10079	0	0	0	0	0	0	0	0	0	0	0	0	0	919	0
5857E1_just_ephedra.fasta	64	822	52608	4929	9.369	197	0.24	96	0.117	0.561	0.439	14153	9920	10986	12620	0	0	0	0	0	0	0	0	0	0	0	0	0	4929	0
5858E1_just_ephedra.fasta	40	1055	42200	1768	4.19	207	0.196	83	0.079	0.455	0.545	10592	10752	11267	7821	0	0	0	0	0	0	0	0	0	0	0	0	0	1768	0
5865E2_just_ephedra.fasta	31	570	17670	1051	5.948	122	0.214	60	0.105	0.673	0.327	4825	2378	3057	6359	0	0	0	0	0	0	0	0	0	0	0	0	0	1051	0
5865E3_just_ephedra.fasta	67	339	22713	5268	23.194	136	0.401	64	0.189	0.675	0.325	4303	2727	2949	7466	0	0	0	0	0	0	0	0	0	0	0	0	0	5268	0
5865E4_just_ephedra.fasta	44	315	13860	420	3.03	48	0.152	30	0.095	0.693	0.307	3852	1959	2175	5454	0	0	0	0	0	0	0	0	0	0	0	0	0	420	0
5865E5_just_ephedra.fasta	43	231	9933	225	2.265	35	0.152	16	0.069	0.637	0.363	3306	1049	2477	2876	0	0	0	0	0	0	0	0	0	0	0	0	0	225	0
5866E2_just_ephedra.fasta	42	330	13860	568	4.098	44	0.133	13	0.039	0.68	0.32	4150	1906	2350	4886	0	0	0	0	0	0	0	0	0	0	0	0	0	568	0
5866E3_just_ephedra.fasta	30	270	8100	1425	17.593	46	0.17	18	0.067	0.669	0.331	1641	947	1235	2852	0	0	0	0	0	0	0	0	0	0	0	0	0	1425	0
5866E4_just_ephedra.fasta	55	441	24255	1017	4.193	96	0.218	49	0.111	0.695	0.305	7101	3753	3338	9046	0	0	0	0	0	0	0	0	0	0	0	0	0	1017	0
5866E5_just_ephedra.fasta	49	96	4704	0	0	1	0.01	0	0	0.635	0.365	1421	736	980	1567	0	0	0	0	0	0	0	0	0	0	0	0	0	0	0
5866E6_just_ephedra.fasta	41	660	27060	349	1.29	122	0.185	59	0.089	0.672	0.328	7624	4674	4086	10327	0	0	0	0	0	0	0	0	0	0	0	0	0	349	0
5899E10_just_ephedra.fasta	67	498	33366	7167	21.48	101	0.203	52	0.104	0.641	0.359	7752	5076	4303	9068	0	0	0	0	0	0	0	0	0	0	0	0	0	7167	0
5899E11_just_ephedra.fasta	36	566	20376	1295	6.356	140	0.247	66	0.117	0.673	0.327	4905	3151	3085	7940	0	0	0	0	0	0	0	0	0	0	0	0	0	1295	0
5899E2_just_ephedra.fasta	66	570	37620	1809	4.809	94	0.165	46	0.081	0.658	0.342	11973	6463	5769	11606	0	0	0	0	0	0	0	0	0	0	0	0	0	1809	0
5899E3_just_ephedra.fasta	59	268	15812	95	0.601	40	0.149	21	0.078	0.665	0.335	4765	2548	2716	5688	0	0	0	0	0	0	0	0	0	0	0	0	0	95	0
5899E4_just_ephedra.fasta	42	284	11928	515	4.318	42	0.148	19	0.067	0.692	0.308	3636	1959	1556	4262	0	0	0	0	0	0	0	0	0	0	0	0	0	515	0
5899E5_just_ephedra.fasta	31	320	9920	146	1.472	23	0.072	14	0.044	0.625	0.375	2572	1497	2169	3536	0	0	0	0	0	0	0	0	0	0	0	0	0	146	0
5899E6_just_ephedra.fasta	45	471	21195	423	1.996	85	0.18	39	0.083	0.66	0.34	6656	3132	3935	7049	0	0	0	0	0	0	0	0	0	0	0	0	0	423	0
5899E7_just_ephedra.fasta	66	435	28710	2037	7.095	94	0.216	46	0.106	0.649	0.351	7011	3978	5330	10354	0	0	0	0	0	0	0	0	0	0	0	0	0	2037	0
5899E8_just_ephedra.fasta	56	462	25872	495	1.913	89	0.193	42	0.091	0.685	0.315	7603	4102	3891	9781	0	0	0	0	0	0	0	0	0	0	0	0	0	495	0
5899E9_just_ephedra.fasta	36	359	12924	660	5.107	48	0.134	19	0.053	0.661	0.339	3684	1775	2374	4431	0	0	0	0	0	0	0	0	0	0	0	0	0	660	0
5910E1_just_ephedra.fasta	60	1146	68760	792	1.152	329	0.287	164	0.143	0.493	0.507	15422	16642	17816	18088	0	0	0	0	0	0	0	0	0	0	0	0	0	792	0
5913E2_just_ephedra.fasta	68	696	47328	1302	2.751	107	0.154	51	0.073	0.568	0.432	13236	9425	10442	12923	0	0	0	0	0	0	0	0	0	0	0	0	0	1302	0
5913E3_just_ephedra.fasta	63	396	24948	6585	26.395	88	0.222	33	0.083	0.61	0.39	5102	3355	3875	6031	0	0	0	0	0	0	0	0	0	0	0	0	0	6585	0
5919E1_just_ephedra.fasta	42	879	36918	1821	4.933	122	0.139	73	0.083	0.55	0.45	9555	7035	8720	9787	0	0	0	0	0	0	0	0	0	0	0	0	0	1821	0
5921E10_just_ephedra.fasta	40	192	7680	18	0.234	30	0.156	16	0.083	0.671	0.329	2311	921	1601	2829	0	0	0	0	0	0	0	0	0	0	0	0	0	18	0
5921E11_just_ephedra.fasta	42	237	9954	72	0.723	43	0.181	26	0.11	0.663	0.337	3187	1376	1951	3368	0	0	0	0	0	0	0	0	0	0	0	0	0	72	0
5921E12_just_ephedra.fasta	58	258	14964	79	0.528	32	0.124	17	0.066	0.632	0.368	4810	2770	2704	4601	0	0	0	0	0	0	0	0	0	0	0	0	0	79	0
5921E13_just_ephedra.fasta	47	291	13677	2031	14.85	44	0.151	21	0.072	0.657	0.343	3698	1857	2145	3946	0	0	0	0	0	0	0	0	0	0	0	0	0	2031	0
5921E1_just_ephedra.fasta	55	258	14190	0	0	33	0.128	16	0.062	0.633	0.367	4572	2634	2582	4402	0	0	0	0	0	0	0	0	0	0	0	0	0	0	0
5921E2_just_ephedra.fasta	48	369	17712	1323	7.47	66	0.179	35	0.095	0.661	0.339	5673	2438	3109	5169	0	0	0	0	0	0	0	0	0	0	0	0	0	1323	0
5921E3_just_ephedra.fasta	53	501	26553	1087	4.094	114	0.228	61	0.122	0.646	0.354	8430	4143	4864	8029	0	0	0	0	0	0	0	0	0	0	0	0	0	1087	0
5921E4_just_ephedra.fasta	63	600	37800	3402	9	161	0.268	83	0.138	0.675	0.325	10538	4745	6403	12712	0	0	0	0	0	0	0	0	0	0	0	0	0	3402	0
5921E5_just_ephedra.fasta	59	393	23187	1165	5.024	74	0.188	24	0.061	0.649	0.351	7434	3391	4343	6854	0	0	0	0	0	0	0	0	0	0	0	0	0	1165	0
5921E6_just_ephedra.fasta	33	436	14388	136	0.945	38	0.087	21	0.048	0.619	0.381	4751	2124	3302	4075	0	0	0	0	0	0	0	0	0	0	0	0	0	136	0
5921E7_just_ephedra.fasta	36	294	10584	36	0.34	27	0.092	8	0.027	0.649	0.351	3814	1580	2119	3035	0	0	0	0	0	0	0	0	0	0	0	0	0	36	0
5921E8_just_ephedra.fasta	35	234	8190	228	2.784	18	0.077	8	0.034	0.678	0.322	2841	1267	1304	2550	0	0	0	0	0	0	0	0	0	0	0	0	0	228	0
5921E9_just_ephedra.fasta	34	291	9894	156	1.577	31	0.107	13	0.045	0.623	0.377	3911	1274	2393	2160	0	0	0	0	0	0	0	0	0	0	0	0	0	156	0
5922E1_just_ephedra.fasta	35	319	11165	389	3.484	43	0.135	25	0.078	0.682	0.318	3234	1917	1509	4116	0	0	0	0	0	0	0	0	0	0	0	0	0	389	0
5922E2_just_ephedra.fasta	52	624	32448	420	1.294	114	0.183	55	0.088	0.658	0.342	10026	4613	6338	11051	0	0	0	0	0	0	0	0	0	0	0	0	0	420	0
5922E3_just_ephedra.fasta	66	612	40392	4488	11.111	138	0.225	71	0.116	0.687	0.313	12517	4316	6920	12151	0	0	0	0	0	0	0	0	0	0	0	0	0	4488	0
5922E4_just_ephedra.fasta	39	558	21762	963	4.425	89	0.159	39	0.07	0.66	0.34	6776	3588	3467	6968	0	0	0	0	0	0	0	0	0	0	0	0	0	963	0
5922E5_just_ephedra.fasta	53	537	28461	1164	4.09	107	0.199	52	0.097	0.666	0.334	9069	3858	5262	9108	0	0	0	0	0	0	0	0	0	0	0	0	0	1164	0
5922E6_just_ephedra.fasta	61	645	39345	2145	5.452	128	0.198	71	0.11	0.664	0.336	11720	5697	6806	12977	0	0	0	0	0	0	0	0	0	0	0	0	0	2145	0
5922E7_just_ephedra.fasta	67	666	44622	1824	4.088	137	0.206	68	0.102	0.672	0.328	15052	5649	8399	13698	0	0	0	0	0	0	0	0	0	0	0	0	0	1824	0
5933E1_just_ephedra.fasta	63	609	38367	2324	6.057	154	0.253	81	0.133	0.687	0.313	12217	4927	6348	12551	0	0	0	0	0	0	0	0	0	0	0	0	0	2324	0
5933E2_just_ephedra.fasta	68	513	34884	2422	6.943	96	0.187	43	0.084	0.649	0.351	10087	5484	5879	11012	0	0	0	0	0	0	0	0	0	0	0	0	0	2422	0
5933E3_just_ephedra.fasta	43	576	24768	2392	9.658	85	0.148	42	0.073	0.688	0.312	7230	3220	3757	8169	0	0	0	0	0	0	0	0	0	0	0	0	0	2392	0
5942E1_just_ephedra.fasta	58	765	44370	235	0.53	134	0.175	62	0.081	0.438	0.562	10561	11914	12904	8756	0	0	0	0	0	0	0	0	0	0	0	0	0	235	0
5943E1_just_ephedra.fasta	41	732	30012	2918	9.723	146	0.199	69	0.094	0.643	0.357	7595	4554	5096	9849	0	0	0	0	0	0	0	0	0	0	0	0	0	2918	0
5943E2_just_ephedra.fasta	30	372	11160	1310	11.738	45	0.121	14	0.038	0.649	0.351	2549	1442	1990	3869	0	0	0	0	0	0	0	0	0	0	0	0	0	1310	0
5943E3_just_ephedra.fasta	37	342	12654	136	1.075	38	0.111	13	0.038	0.677	0.323	4016	2110	1936	4456	0	0	0	0	0	0	0	0	0	0	0	0	0	136	0
5943E4_just_ephedra.fasta	40	206	8240	161	1.954	29	0.141	21	0.102	0.659	0.341	2153	1533	1223	3170	0	0	0	0	0	0	0	0	0	0	0	0	0	161	0
5943E5_just_ephedra.fasta	32	191	6112	199	3.256	26	0.136	20	0.105	0.636	0.364	1402	1103	1051	2357	0	0	0	0	0	0	0	0	0	0	0	0	0	199	0
5943E6_just_ephedra.fasta	38	245	9310	88	0.945	27	0.11	15	0.061	0.641	0.359	2489	1511	1801	3421	0	0	0	0	0	0	0	0	0	0	0	0	0	88	0
5943E7_just_ephedra.fasta	37	246	9102	216	2.373	32	0.13	19	0.077	0.656	0.344	2594	1276	1777	3239	0	0	0	0	0	0	0	0	0	0	0	0	0	216	0
5943E8_just_ephedra.fasta	31	420	13020	44	0.338	51	0.121	17	0.04	0.677	0.323	3621	2150	2041	5164	0	0	0	0	0	0	0	0	0	0	0	0	0	44	0
5945E1_just_ephedra.fasta	56	510	28560	4392	15.378	120	0.235	49	0.096	0.672	0.328	7372	3664	4212	8920	0	0	0	0	0	0	0	0	0	0	0	0	0	4392	0
5945E3_just_ephedra.fasta	36	336	12096	245	2.025	49	0.146	22	0.065	0.693	0.307	3906	1427	2209	4309	0	0	0	0	0	0	0	0	0	0	0	0	0	245	0
5945E5_just_ephedra.fasta	42	483	20286	145	0.715	52	0.108	19	0.039	0.665	0.335	6921	3101	3653	6466	0	0	0	0	0	0	0	0	0	0	0	0	0	145	0
5945E7_just_ephedra.fasta	42	531	22302	825	3.699	88	0.166	50	0.094	0.641	0.359	6737	3370	4348	7022	0	0	0	0	0	0	0	0	0	0	0	0	0	825	0
5945E8_just_ephedra.fasta	57	344	19608	772	3.937	75	0.218	32	0.093	0.664	0.336	5028	2606	3707	7495	0	0	0	0	0	0	0	0	0	0	0	0	0	772	0
5950E1_just_ephedra.fasta	32	355	11360	1078	9.489	26	0.073	12	0.034	0.674	0.326	3150	1682	1658	3792	0	0	0	0	0	0	0	0	0	0	0	0	0	1078	0
5950E2_just_ephedra.fasta	35	300	10500	183	1.743	32	0.107	13	0.043	0.642	0.358	2795	1861	1835	3826	0	0	0	0	0	0	0	0	0	0	0	0	0	183	0
5950E4_just_ephedra.fasta	67	534	35778	2764	7.725	159	0.298	102	0.191	0.684	0.316	9980	5431	5032	12571	0	0	0	0	0	0	0	0	0	0	0	0	0	2764	0
5950E5_just_ephedra.fasta	67	585	39195	1394	3.557	177	0.303	103	0.176	0.674	0.326	11359	6211	6101	14130	0	0	0	0	0	0	0	0	0	0	0	0	0	1394	0
5958E1_just_ephedra.fasta	56	797	44632	1891	4.237	213	0.267	129	0.162	0.586	0.414	12180	6724	10953	12884	0	0	0	0	0	0	0	0	0	0	0	0	0	1891	0
5960E1_just_ephedra.fasta	38	456	17328	2385	13.764	126	0.276	77	0.169	0.583	0.417	4838	3493	2716	3896	0	0	0	0	0	0	0	0	0	0	0	0	0	2385	0
5960E2_just_ephedra.fasta	61	693	42273	3641	8.613	212	0.306	111	0.16	0.606	0.394	10748	6424	8768	12692	0	0	0	0	0	0	0	0	0	0	0	0	0	3641	0
5960E4_just_ephedra.fasta	48	495	23760	153	0.644	126	0.255	69	0.139	0.653	0.347	6606	3819	4384	8798	0	0	0	0	0	0	0	0	0	0	0	0	0	153	0
5974E2_just_ephedra.fasta	36	567	20412	1337	6.55	101	0.178	43	0.076	0.699	0.301	6556	3125	2623	6771	0	0	0	0	0	0	0	0	0	0	0	0	0	1337	0
5974E3_just_ephedra.fasta	67	663	44421	3492	7.861	158	0.238	89	0.134	0.686	0.314	13097	5711	7147	14974	0	0	0	0	0	0	0	0	0	0	0	0	0	3492	0
5974E4_just_ephedra.fasta	32	615	19680	663	3.369	73	0.119	38	0.062	0.694	0.306	6461	2435	3383	6738	0	0	0	0	0	0	0	0	0	0	0	0	0	663	0
5977E1_just_ephedra.fasta	47	351	16497	495	3.001	61	0.174	34	0.097	0.643	0.357	4045	2726	2980	6251	0	0	0	0	0	0	0	0	0	0	0	0	0	495	0
5977E3_just_ephedra.fasta	40	558	22320	1422	6.371	119	0.213	62	0.111	0.667	0.333	5779	3374	3582	8163	0	0	0	0	0	0	0	0	0	0	0	0	0	1422	0
5977E4_just_ephedra.fasta	68	585	39780	2246	5.646	145	0.248	66	0.113	0.674	0.326	11106	5369	6858	14201	0	0	0	0	0	0	0	0	0	0	0	0	0	2246	0
5980E1_just_ephedra.fasta	43	336	14448	732	5.066	47	0.14	24	0.071	0.666	0.334	4133	2334	2243	5006	0	0	0	0	0	0	0	0	0	0	0	0	0	732	0
5980E2_just_ephedra.fasta	30	450	13500	1291	9.563	59	0.131	24	0.053	0.704	0.296	3854	1807	1798	4750	0	0	0	0	0	0	0	0	0	0	0	0	0	1291	0
5980E3_just_ephedra.fasta	55	552	30360	990	3.261	108	0.196	65	0.118	0.658	0.342	8325	5104	4923	11018	0	0	0	0	0	0	0	0	0	0	0	0	0	990	0
5981E1_just_ephedra.fasta	36	449	16164	399	2.468	57	0.127	33	0.073	0.596	0.404	4275	2965	3399	5126	0	0	0	0	0	0	0	0	0	0	0	0	0	399	0
5981E2_just_ephedra.fasta	67	468	31356	2980	9.504	131	0.28	97	0.207	0.633	0.367	9130	5018	5359	8869	0	0	0	0	0	0	0	0	0	0	0	0	0	2980	0
6000E2_just_ephedra.fasta	37	257	9509	1349	14.187	24	0.093	15	0.058	0.632	0.368	2072	1272	1737	3079	0	0	0	0	0	0	0	0	0	0	0	0	0	1349	0
6000E3_just_ephedra.fasta	58	600	34800	3726	10.707	152	0.253	72	0.12	0.692	0.308	9174	4519	5055	12326	0	0	0	0	0	0	0	0	0	0	0	0	0	3726	0
6026E1_just_ephedra.fasta	51	567	28917	1396	4.828	108	0.19	50	0.088	0.71	0.29	9677	3991	3976	9877	0	0	0	0	0	0	0	0	0	0	0	0	0	1396	0
6026E2_just_ephedra.fasta	68	246	16728	279	1.668	42	0.171	20	0.081	0.637	0.363	5173	2913	3040	5323	0	0	0	0	0	0	0	0	0	0	0	0	0	279	0
6026E3_just_ephedra.fasta	63	518	32634	7365	22.568	120	0.232	56	0.108	0.672	0.328	8304	4389	3891	8685	0	0	0	0	0	0	0	0	0	0	0	0	0	7365	0
6029E10_just_ephedra.fasta	44	408	17952	591	3.292	63	0.154	32	0.078	0.706	0.294	5399	2567	2537	6858	0	0	0	0	0	0	0	0	0	0	0	0	0	591	0
6029E1_just_ephedra.fasta	62	408	25296	759	3	77	0.189	45	0.11	0.706	0.294	7634	3632	3589	9682	0	0	0	0	0	0	0	0	0	0	0	0	0	759	0
6029E2_just_ephedra.fasta	62	345	21390	1197	5.596	76	0.22	40	0.116	0.716	0.284	6745	2314	3429	7705	0	0	0	0	0	0	0	0	0	0	0	0	0	1197	0
6029E3_just_ephedra.fasta	32	462	14784	835	5.648	72	0.156	27	0.058	0.686	0.314	4087	2001	2371	5490	0	0	0	0	0	0	0	0	0	0	0	0	0	835	0
6029E4_just_ephedra.fasta	32	320	10240	430	4.199	40	0.125	18	0.056	0.67	0.33	2806	1422	1817	3765	0	0	0	0	0	0	0	0	0	0	0	0	0	430	0
6029E6_just_ephedra.fasta	54	564	30456	1479	4.856	103	0.183	59	0.105	0.677	0.323	8061	4106	5264	11546	0	0	0	0	0	0	0	0	0	0	0	0	0	1479	0
6029E8_just_ephedra.fasta	60	549	32940	734	2.228	133	0.242	70	0.128	0.7	0.3	9898	4374	5270	12664	0	0	0	0	0	0	0	0	0	0	0	0	0	734	0
6036E1_just_ephedra.fasta	45	714	32130	3473	10.809	171	0.239	97	0.136	0.558	0.442	8715	6200	6447	7295	0	0	0	0	0	0	0	0	0	0	0	0	0	3473	0
6036E3_just_ephedra.fasta	37	450	16650	423	2.541	67	0.149	25	0.056	0.671	0.329	4959	2136	3194	5938	0	0	0	0	0	0	0	0	0	0	0	0	0	423	0
6036E4_just_ephedra.fasta	45	609	27405	1471	5.368	91	0.149	42	0.069	0.684	0.316	7996	4356	3845	9737	0	0	0	0	0	0	0	0	0	0	0	0	0	1471	0
6036E5_just_ephedra.fasta	52	366	19032	7587	39.864	100	0.273	52	0.142	0.667	0.333	3426	1419	2366	4234	0	0	0	0	0	0	0	0	0	0	0	0	0	7587	0
6038E1_just_ephedra.fasta	65	668	43420	1720	3.961	133	0.199	72	0.108	0.654	0.346	11079	5677	8774	16170	0	0	0	0	0	0	0	0	0	0	0	0	0	1720	0
6038E2_just_ephedra.fasta	53	546	28938	2574	8.895	122	0.223	56	0.103	0.693	0.307	8846	4080	4020	9418	0	0	0	0	0	0	0	0	0	0	0	0	0	2574	0
6038E3_just_ephedra.fasta	54	591	31914	2406	7.539	165	0.279	67	0.113	0.7	0.3	9187	3085	5756	11480	0	0	0	0	0	0	0	0	0	0	0	0	0	2406	0
6038E4_just_ephedra.fasta	67	635	42545	3612	8.49	161	0.254	89	0.14	0.67	0.33	11175	5720	7098	14940	0	0	0	0	0	0	0	0	0	0	0	0	0	3612	0
6041E10_just_ephedra.fasta	31	454	14074	668	4.746	75	0.165	38	0.084	0.639	0.361	3711	2229	2611	4855	0	0	0	0	0	0	0	0	0	0	0	0	0	668	0
6041E11_just_ephedra.fasta	68	609	41412	2400	5.795	132	0.217	60	0.099	0.656	0.344	11925	6496	6896	13695	0	0	0	0	0	0	0	0	0	0	0	0	0	2400	0
6041E12_just_ephedra.fasta	33	559	18447	1348	7.307	112	0.2	43	0.077	0.675	0.325	4921	2390	3172	6616	0	0	0	0	0	0	0	0	0	0	0	0	0	1348	0
6041E13_just_ephedra.fasta	58	624	36192	2140	5.913	192	0.308	113	0.181	0.689	0.311	10916	4789	5807	12540	0	0	0	0	0	0	0	0	0	0	0	0	0	2140	0
6041E14_just_ephedra.fasta	54	594	32076	1659	5.172	122	0.205	66	0.111	0.66	0.34	9374	5093	5242	10708	0	0	0	0	0	0	0	0	0	0	0	0	0	1659	0
6041E1_just_ephedra.fasta	51	453	23103	493	2.134	75	0.166	52	0.115	0.64	0.36	6246	3807	4347	8210	0	0	0	0	0	0	0	0	0	0	0	0	0	493	0
6041E2_just_ephedra.fasta	61	609	37149	7813	21.032	177	0.291	101	0.166	0.643	0.357	8811	4790	5670	10065	0	0	0	0	0	0	0	0	0	0	0	0	0	7813	0
6041E5_just_ephedra.fasta	38	504	19152	1035	5.404	96	0.19	57	0.113	0.651	0.349	5477	3220	3099	6321	0	0	0	0	0	0	0	0	0	0	0	0	0	1035	0
6041E7_just_ephedra.fasta	55	375	20625	1152	5.585	84	0.224	41	0.109	0.621	0.379	5103	3321	4061	6988	0	0	0	0	0	0	0	0	0	0	0	0	0	1152	0
6041E8_just_ephedra.fasta	53	369	19557	4734	24.206	68	0.184	33	0.089	0.652	0.348	4405	2736	2432	5250	0	0	0	0	0	0	0	0	0	0	0	0	0	4734	0
6050E2_just_ephedra.fasta	54	423	22842	360	1.576	83	0.196	48	0.113	0.701	0.299	6471	3531	3190	9290	0	0	0	0	0	0	0	0	0	0	0	0	0	360	0
6050E4_just_ephedra.fasta	35	170	5950	82	1.378	10	0.059	4	0.024	0.69	0.31	1779	844	976	2269	0	0	0	0	0	0	0	0	0	0	0	0	0	82	0
6050E5_just_ephedra.fasta	50	192	9600	134	1.396	22	0.115	7	0.036	0.648	0.352	3183	1352	1976	2955	0	0	0	0	0	0	0	0	0	0	0	0	0	134	0
6050E6_just_ephedra.fasta	49	432	21168	252	1.19	75	0.174	48	0.111	0.648	0.352	6201	4064	3304	7347	0	0	0	0	0	0	0	0	0	0	0	0	0	252	0
6056E1_just_ephedra.fasta	42	166	6972	897	12.866	23	0.139	16	0.096	0.65	0.35	1964	993	1100	2018	0	0	0	0	0	0	0	0	0	0	0	0	0	897	0
6056E4_just_ephedra.fasta	54	600	32400	909	2.806	118	0.197	53	0.088	0.683	0.317	9108	5222	4749	12412	0	0	0	0	0	0	0	0	0	0	0	0	0	909	0
6056E5_just_ephedra.fasta	57	570	32490	2661	8.19	128	0.225	73	0.128	0.689	0.311	9664	4800	4476	10889	0	0	0	0	0	0	0	0	0	0	0	0	0	2661	0
6056E7_just_ephedra.fasta	49	378	18522	960	5.183	73	0.193	33	0.087	0.677	0.323	5502	2628	3037	6395	0	0	0	0	0	0	0	0	0	0	0	0	0	960	0
6068E1_just_ephedra.fasta	39	351	13689	465	3.397	51	0.145	24	0.068	0.67	0.33	4193	2390	1980	4661	0	0	0	0	0	0	0	0	0	0	0	0	0	465	0
6068E2_just_ephedra.fasta	54	432	23328	900	3.858	69	0.16	32	0.074	0.679	0.321	7171	3362	3844	8051	0	0	0	0	0	0	0	0	0	0	0	0	0	900	0
6072E1_just_ephedra.fasta	58	564	32712	1692	5.172	159	0.282	72	0.128	0.711	0.289	11025	3137	5801	11057	0	0	0	0	0	0	0	0	0	0	0	0	0	1692	0
6072E4_just_ephedra.fasta	41	477	19557	1122	5.737	94	0.197	38	0.08	0.655	0.345	5571	3321	3055	6488	0	0	0	0	0	0	0	0	0	0	0	0	0	1122	0
6072E5_just_ephedra.fasta	68	552	37536	2496	6.65	174	0.315	86	0.156	0.722	0.278	11261	4002	5721	14056	0	0	0	0	0	0	0	0	0	0	0	0	0	2496	0
6098E1_just_ephedra.fasta	68	463	31484	1911	6.07	117	0.253	68	0.147	0.671	0.329	9176	4346	5387	10664	0	0	0	0	0	0	0	0	0	0	0	0	0	1911	0
6098E2_just_ephedra.fasta	43	1026	44118	1094	2.48	182	0.177	90	0.088	0.645	0.355	12202	6766	8504	15552	0	0	0	0	0	0	0	0	0	0	0	0	0	1094	0
6119E1_just_ephedra.fasta	40	1233	49320	768	1.557	197	0.16	90	0.073	0.567	0.433	12264	6835	14181	15272	0	0	0	0	0	0	0	0	0	0	0	0	0	768	0
6130E2_just_ephedra.fasta	41	591	24231	1001	4.131	88	0.149	27	0.046	0.677	0.323	6770	3498	4000	8962	0	0	0	0	0	0	0	0	0	0	0	0	0	1001	0
6130E3_just_ephedra.fasta	67	441	29547	2583	8.742	132	0.299	83	0.188	0.648	0.352	7533	5301	4160	9970	0	0	0	0	0	0	0	0	0	0	0	0	0	2583	0
6130E4_just_ephedra.fasta	67	396	26532	378	1.425	81	0.205	52	0.131	0.651	0.349	7981	4135	4995	9043	0	0	0	0	0	0	0	0	0	0	0	0	0	378	0
6148E2_just_ephedra.fasta	31	345	10695	468	4.376	46	0.133	18	0.052	0.673	0.327	3262	1646	1700	3619	0	0	0	0	0	0	0	0	0	0	0	0	0	468	0
6148E3_just_ephedra.fasta	33	450	14850	141	0.949	70	0.156	22	0.049	0.662	0.338	4591	2333	2640	5145	0	0	0	0	0	0	0	0	0	0	0	0	0	141	0
6164E1_just_ephedra.fasta	33	645	21285	1665	7.822	138	0.214	88	0.136	0.584	0.416	4730	4202	3923	6765	0	0	0	0	0	0	0	0	0	0	0	0	0	1665	0
6164E2_just_ephedra.fasta	56	657	36792	2612	7.099	163	0.248	78	0.119	0.674	0.326	10519	5605	5525	12531	0	0	0	0	0	0	0	0	0	0	0	0	0	2612	0
6175E2_just_ephedra.fasta	47	602	28294	1734	6.129	148	0.246	73	0.121	0.647	0.353	8208	5140	4236	8976	0	0	0	0	0	0	0	0	0	0	0	0	0	1734	0
6175E3_just_ephedra.fasta	35	329	11515	178	1.546	44	0.134	21	0.064	0.612	0.388	3331	2702	1695	3609	0	0	0	0	0	0	0	0	0	0	0	0	0	178	0
6175E4_just_ephedra.fasta	53	181	9593	125	1.303	16	0.088	10	0.055	0.655	0.345	2999	1268	2002	3199	0	0	0	0	0	0	0	0	0	0	0	0	0	125	0
6175E5_just_ephedra.fasta	41	348	14268	42	0.294	56	0.161	35	0.101	0.661	0.339	5096	2421	2404	4305	0	0	0	0	0	0	0	0	0	0	0	0	0	42	0
6175E6_just_ephedra.fasta	41	399	16359	444	2.714	55	0.138	24	0.06	0.65	0.35	5620	2332	3242	4721	0	0	0	0	0	0	0	0	0	0	0	0	0	444	0
6175E7_just_ephedra.fasta	66	909	59994	1190	1.984	187	0.206	99	0.109	0.64	0.36	18582	9348	11828	19046	0	0	0	0	0	0	0	0	0	0	0	0	0	1190	0
6175E8_just_ephedra.fasta	57	678	38646	2455	6.353	196	0.289	105	0.155	0.699	0.301	11367	5059	5832	13933	0	0	0	0	0	0	0	0	0	0	0	0	0	2455	0
6175E9_just_ephedra.fasta	67	603	40401	1994	4.936	152	0.252	82	0.136	0.696	0.304	12025	5019	6650	14713	0	0	0	0	0	0	0	0	0	0	0	0	0	1994	0
6176E1_just_ephedra.fasta	56	354	19824	2848	14.366	96	0.271	64	0.181	0.692	0.308	5771	2250	2992	5963	0	0	0	0	0	0	0	0	0	0	0	0	0	2848	0
6176E2_just_ephedra.fasta	34	234	7956	57	0.716	24	0.103	10	0.043	0.662	0.338	2521	1098	1574	2706	0	0	0	0	0	0	0	0	0	0	0	0	0	57	0
6176E3_just_ephedra.fasta	37	321	11877	735	6.188	40	0.125	17	0.053	0.694	0.306	3697	1487	1926	4032	0	0	0	0	0	0	0	0	0	0	0	0	0	735	0
6176E4_just_ephedra.fasta	38	343	13034	816	6.261	77	0.224	36	0.105	0.708	0.292	3856	1506	2062	4794	0	0	0	0	0	0	0	0	0	0	0	0	0	816	0
6176E5_just_ephedra.fasta	34	396	13464	331	2.458	47	0.119	23	0.058	0.695	0.305	4553	1752	2253	4575	0	0	0	0	0	0	0	0	0	0	0	0	0	331	0
6221E2_just_ephedra.fasta	54	609	32886	1737	5.282	184	0.302	84	0.138	0.651	0.349	8428	4413	6441	11867	0	0	0	0	0	0	0	0	0	0	0	0	0	1737	0
6221E3_just_ephedra.fasta	68	741	50388	2664	5.287	166	0.224	98	0.132	0.66	0.34	13671	7754	8466	17833	0	0	0	0	0	0	0	0	0	0	0	0	0	2664	0
6226E1_just_ephedra.fasta	66	591	39006	3485	8.935	178	0.301	105	0.178	0.663	0.337	10409	4999	6975	13138	0	0	0	0	0	0	0	0	0	0	0	0	0	3485	0
6226E2_just_ephedra.fasta	44	423	18612	1427	7.667	72	0.17	28	0.066	0.649	0.351	4977	2470	3533	6205	0	0	0	0	0	0	0	0	0	0	0	0	0	1427	0
6226E3_just_ephedra.fasta	55	531	29205	2190	7.499	137	0.258	66	0.124	0.617	0.383	6772	4703	5650	9890	0	0	0	0	0	0	0	0	0	0	0	0	0	2190	0
6226E4_just_ephedra.fasta	50	561	28050	942	3.358	147	0.262	86	0.153	0.644	0.356	8459	5162	4489	8998	0	0	0	0	0	0	0	0	0	0	0	0	0	942	0
6227E1_just_ephedra.fasta	56	539	30184	5699	18.881	143	0.265	86	0.16	0.649	0.351	7850	4282	4275	8078	0	0	0	0	0	0	0	0	0	0	0	0	0	5699	0
6227E2_just_ephedra.fasta	60	620	37200	3271	8.793	203	0.327	124	0.2	0.668	0.332	11371	4672	6582	11304	0	0	0	0	0	0	0	0	0	0	0	0	0	3271	0
6258E1_just_ephedra.fasta	48	327	15696	726	4.625	55	0.168	21	0.064	0.654	0.346	4129	2387	2787	5667	0	0	0	0	0	0	0	0	0	0	0	0	0	726	0
6258E2_just_ephedra.fasta	53	254	13462	319	2.37	37	0.146	21	0.083	0.662	0.338	3718	1738	2703	4984	0	0	0	0	0	0	0	0	0	0	0	0	0	319	0
6258E3_just_ephedra.fasta	36	687	24732	779	3.15	96	0.14	34	0.049	0.675	0.325	7431	3714	4054	8754	0	0	0	0	0	0	0	0	0	0	0	0	0	779	0
6258E5_just_ephedra.fasta	48	480	23040	691	2.999	109	0.227	47	0.098	0.693	0.307	6166	3485	3381	9317	0	0	0	0	0	0	0	0	0	0	0	0	0	691	0
6274E1_just_ephedra.fasta	39	195	7605	1479	19.448	22	0.113	10	0.051	0.56	0.44	1785	1093	1594	1654	0	0	0	0	0	0	0	0	0	0	0	0	0	1479	0
6274E2_just_ephedra.fasta	53	579	30687	375	1.222	154	0.266	71	0.123	0.636	0.364	9458	4901	6115	9838	0	0	0	0	0	0	0	0	0	0	0	0	0	375	0
6298E1_just_ephedra.fasta	68	606	41208	2096	5.086	179	0.295	91	0.15	0.669	0.331	13264	4983	7951	12914	0	0	0	0	0	0	0	0	0	0	0	0	0	2096	0
6298E2_just_ephedra.fasta	46	165	7590	918	12.095	37	0.224	15	0.091	0.689	0.311	1723	910	1144	2895	0	0	0	0	0	0	0	0	0	0	0	0	0	918	0
6298E3_just_ephedra.fasta	42	224	9408	360	3.827	40	0.179	24	0.107	0.718	0.282	2863	1001	1555	3629	0	0	0	0	0	0	0	0	0	0	0	0	0	360	0
6298E4_just_ephedra.fasta	38	408	15504	247	1.593	43	0.105	16	0.039	0.668	0.332	4660	1855	3215	5527	0	0	0	0	0	0	0	0	0	0	0	0	0	247	0
6299E1_just_ephedra.fasta	33	485	16005	222	1.387	49	0.101	19	0.039	0.562	0.438	5150	3916	2998	3719	0	0	0	0	0	0	0	0	0	0	0	0	0	222	0
6303E1_just_ephedra.fasta	30	351	10530	858	8.148	33	0.094	13	0.037	0.659	0.341	2838	1393	1900	3541	0	0	0	0	0	0	0	0	0	0	0	0	0	858	0
6303E2_just_ephedra.fasta	39	372	14508	429	2.957	48	0.129	20	0.054	0.672	0.328	3612	2794	1827	5846	0	0	0	0	0	0	0	0	0	0	0	0	0	429	0
6303E4_just_ephedra.fasta	54	418	22572	410	1.816	53	0.127	29	0.069	0.652	0.348	4766	3622	4101	9673	0	0	0	0	0	0	0	0	0	0	0	0	0	410	0
6303E5_just_ephedra.fasta	64	384	24576	1505	6.124	84	0.219	35	0.091	0.669	0.331	7436	3049	4594	7992	0	0	0	0	0	0	0	0	0	0	0	0	0	1505	0
6303E6_just_ephedra.fasta	49	612	29988	1395	4.652	111	0.181	48	0.078	0.689	0.311	9647	4146	4736	10064	0	0	0	0	0	0	0	0	0	0	0	0	0	1395	0
6318E10_just_ephedra.fasta	37	291	10767	1339	12.436	35	0.12	15	0.052	0.699	0.301	3017	1607	1242	3562	0	0	0	0	0	0	0	0	0	0	0	0	0	1339	0
6318E11_just_ephedra.fasta	36	551	19836	2244	11.313	95	0.172	59	0.107	0.673	0.327	5494	2754	3000	6344	0	0	0	0	0	0	0	0	0	0	0	0	0	2244	0
6318E13_just_ephedra.fasta	42	183	7686	177	2.303	34	0.186	16	0.087	0.663	0.337	2389	1193	1334	2593	0	0	0	0	0	0	0	0	0	0	0	0	0	177	0
6318E14_just_ephedra.fasta	33	261	8613	2490	28.91	51	0.195	19	0.073	0.697	0.303	2224	823	1058	2018	0	0	0	0	0	0	0	0	0	0	0	0	0	2490	0
6318E1_just_ephedra.fasta	30	337	10110	1731	17.122	45	0.134	23	0.068	0.7	0.3	2647	1412	1093	3227	0	0	0	0	0	0	0	0	0	0	0	0	0	1731	0
6318E2_just_ephedra.fasta	31	479	14849	1180	7.947	158	0.33	99	0.207	0.695	0.305	4452	1841	2324	5052	0	0	0	0	0	0	0	0	0	0	0	0	0	1180	0
6318E4_just_ephedra.fasta	34	282	9588	21	0.219	30	0.106	13	0.046	0.632	0.368	2870	1620	1904	3173	0	0	0	0	0	0	0	0	0	0	0	0	0	21	0
6318E5_just_ephedra.fasta	34	396	13464	810	6.016	52	0.131	27	0.068	0.69	0.31	3935	1771	2142	4806	0	0	0	0	0	0	0	0	0	0	0	0	0	810	0
6318E6_just_ephedra.fasta	44	636	27984	1640	5.86	131	0.206	68	0.107	0.674	0.326	8158	4404	4173	9609	0	0	0	0	0	0	0	0	0	0	0	0	0	1640	0
6318E7_just_ephedra.fasta	68	627	42636	3375	7.916	132	0.211	70	0.112	0.687	0.313	12424	6559	5722	14556	0	0	0	0	0	0	0	0	0	0	0	0	0	3375	0
6318E8_just_ephedra.fasta	32	324	10368	767	7.398	46	0.142	22	0.068	0.699	0.301	2927	1705	1191	3778	0	0	0	0	0	0	0	0	0	0	0	0	0	767	0
6318E9_just_ephedra.fasta	30	205	6150	30	0.488	7	0.034	3	0.015	0.67	0.33	1894	1035	990	2201	0	0	0	0	0	0	0	0	0	0	0	0	0	30	0
6320E1_just_ephedra.fasta	54	318	17172	501	2.918	45	0.142	23	0.072	0.605	0.395	6135	2242	4351	3943	0	0	0	0	0	0	0	0	0	0	0	0	0	501	0
6320E2_just_ephedra.fasta	54	375	20250	42	0.207	52	0.139	27	0.072	0.581	0.419	5727	4067	4395	6019	0	0	0	0	0	0	0	0	0	0	0	0	0	42	0
6320E3_just_ephedra.fasta	64	621	39744	1471	3.701	118	0.19	56	0.09	0.662	0.338	10969	5845	7068	14391	0	0	0	0	0	0	0	0	0	0	0	0	0	1471	0
6320E4_just_ephedra.fasta	68	661	44948	3396	7.555	179	0.271	98	0.148	0.674	0.326	12631	5702	7792	15427	0	0	0	0	0	0	0	0	0	0	0	0	0	3396	0
6320E5_just_ephedra.fasta	61	543	33123	1754	5.295	121	0.223	52	0.096	0.689	0.311	9367	4304	5445	12253	0	0	0	0	0	0	0	0	0	0	0	0	0	1754	0
6320E6_just_ephedra.fasta	68	657	44676	1641	3.673	118	0.18	56	0.085	0.682	0.318	14265	5883	7804	15083	0	0	0	0	0	0	0	0	0	0	0	0	0	1641	0
6320E7_just_ephedra.fasta	68	372	25296	1149	4.542	65	0.175	28	0.075	0.647	0.353	6826	3446	5073	8802	0	0	0	0	0	0	0	0	0	0	0	0	0	1149	0
6363E2_just_ephedra.fasta	34	357	12138	630	5.19	50	0.14	29	0.081	0.614	0.386	3380	2127	2306	3695	0	0	0	0	0	0	0	0	0	0	0	0	0	630	0
6363E3_just_ephedra.fasta	67	579	38793	1977	5.096	159	0.275	80	0.138	0.671	0.329	11549	5359	6759	13149	0	0	0	0	0	0	0	0	0	0	0	0	0	1977	0
6363E4_just_ephedra.fasta	58	532	30856	1219	3.951	141	0.265	86	0.162	0.701	0.299	8824	4457	4394	11962	0	0	0	0	0	0	0	0	0	0	0	0	0	1219	0
6363E5_just_ephedra.fasta	31	329	10199	665	6.52	36	0.109	22	0.067	0.642	0.358	3008	1594	1815	3117	0	0	0	0	0	0	0	0	0	0	0	0	0	665	0
6363E6_just_ephedra.fasta	32	474	15168	585	3.857	79	0.167	43	0.091	0.669	0.331	4430	1885	2930	5338	0	0	0	0	0	0	0	0	0	0	0	0	0	585	0
6363E7_just_ephedra.fasta	37	452	16724	1259	7.528	87	0.192	55	0.122	0.676	0.324	5289	2653	2353	5170	0	0	0	0	0	0	0	0	0	0	0	0	0	1259	0
6363E8_just_ephedra.fasta	59	519	30621	1164	3.801	136	0.262	81	0.156	0.657	0.343	9667	5037	5059	9694	0	0	0	0	0	0	0	0	0	0	0	0	0	1164	0
6373E2_just_ephedra.fasta	46	562	25852	260	1.006	99	0.176	55	0.098	0.65	0.35	7223	4504	4444	9421	0	0	0	0	0	0	0	0	0	0	0	0	0	260	0
6373E3_just_ephedra.fasta	61	627	38247	1716	4.487	137	0.219	54	0.086	0.664	0.336	11660	5740	6501	12630	0	0	0	0	0	0	0	0	0	0	0	0	0	1716	0
6373E5_just_ephedra.fasta	31	168	5208	24	0.461	13	0.077	8	0.048	0.678	0.322	1846	786	887	1665	0	0	0	0	0	0	0	0	0	0	0	0	0	24	0
6376E1_just_ephedra.fasta	39	299	11661	360	3.087	47	0.157	24	0.08	0.596	0.404	3799	2344	2228	2930	0	0	0	0	0	0	0	0	0	0	0	0	0	360	0
6376E2_just_ephedra.fasta	64	447	28608	2193	7.666	138	0.309	67	0.15	0.658	0.342	8464	3769	5300	8882	0	0	0	0	0	0	0	0	0	0	0	0	0	2193	0
6376E4_just_ephedra.fasta	64	597	38208	2564	6.711	163	0.273	82	0.137	0.68	0.32	10928	4378	7015	13323	0	0	0	0	0	0	0	0	0	0	0	0	0	2564	0
6376E6_just_ephedra.fasta	53	561	29733	941	3.165	141	0.251	64	0.114	0.719	0.281	8812	3656	4419	11905	0	0	0	0	0	0	0	0	0	0	0	0	0	941	0
6378E4_just_ephedra.fasta	41	627	25707	2220	8.636	105	0.167	65	0.104	0.675	0.325	7075	3575	4061	8776	0	0	0	0	0	0	0	0	0	0	0	0	0	2220	0
6378E5_just_ephedra.fasta	52	597	31044	3883	12.508	138	0.231	85	0.142	0.677	0.323	8046	4424	4322	10369	0	0	0	0	0	0	0	0	0	0	0	0	0	3883	0
6378E7_just_ephedra.fasta	31	564	17484	505	2.888	105	0.186	65	0.115	0.661	0.339	4731	3086	2669	6493	0	0	0	0	0	0	0	0	0	0	0	0	0	505	0
6387E1_just_ephedra.fasta	68	804	54672	5178	9.471	178	0.221	85	0.106	0.546	0.454	13183	8429	13922	13960	0	0	0	0	0	0	0	0	0	0	0	0	0	5178	0
6387E2_just_ephedra.fasta	68	668	45424	7417	16.328	145	0.217	67	0.1	0.586	0.414	8316	7062	8742	13887	0	0	0	0	0	0	0	0	0	0	0	0	0	7417	0
6389E1_just_ephedra.fasta	63	624	39312	3197	8.132	151	0.242	71	0.114	0.667	0.333	10264	5808	6219	13824	0	0	0	0	0	0	0	0	0	0	0	0	0	3197	0
6393E2_just_ephedra.fasta	50	633	31650	2396	7.57	175	0.276	115	0.182	0.654	0.346	8123	5350	4761	11020	0	0	0	0	0	0	0	0	0	0	0	0	0	2396	0
6393E3_just_ephedra.fasta	66	660	43560	1961	4.502	132	0.2	80	0.121	0.69	0.31	14308	5641	7223	14427	0	0	0	0	0	0	0	0	0	0	0	0	0	1961	0
6393E4_just_ephedra.fasta	39	354	13806	1146	8.301	48	0.136	16	0.045	0.683	0.317	3691	2000	2009	4960	0	0	0	0	0	0	0	0	0	0	0	0	0	1146	0
6393E5_just_ephedra.fasta	40	450	18000	405	2.25	62	0.138	30	0.067	0.647	0.353	4999	2539	3668	6389	0	0	0	0	0	0	0	0	0	0	0	0	0	405	0
6401E1_just_ephedra.fasta	39	432	16848	423	2.511	97	0.225	39	0.09	0.475	0.525	3835	4935	3689	3966	0	0	0	0	0	0	0	0	0	0	0	0	0	423	0
6401E2_just_ephedra.fasta	68	864	58752	2343	3.988	269	0.311	148	0.171	0.62	0.38	16708	7867	13484	18350	0	0	0	0	0	0	0	0	0	0	0	0	0	2343	0
6404E1_just_ephedra.fasta	33	452	14916	955	6.403	149	0.33	62	0.137	0.627	0.373	4080	2706	2492	4683	0	0	0	0	0	0	0	0	0	0	0	0	0	955	0
6404E4_just_ephedra.fasta	50	408	20400	4660	22.843	130	0.319	50	0.123	0.603	0.397	3802	2594	3679	5665	0	0	0	0	0	0	0	0	0	0	0	0	0	4660	0
6404E8_just_ephedra.fasta	66	621	40986	2000	4.88	138	0.222	58	0.093	0.635	0.365	10866	6566	7651	13903	0	0	0	0	0	0	0	0	0	0	0	0	0	2000	0
6404E9_just_ephedra.fasta	49	576	28224	3593	12.73	139	0.241	63	0.109	0.668	0.332	7774	3490	4673	8694	0	0	0	0	0	0	0	0	0	0	0	0	0	3593	0
6405E1_just_ephedra.fasta	42	591	24822	1446	5.825	102	0.173	49	0.083	0.729	0.271	7310	3379	2959	9728	0	0	0	0	0	0	0	0	0	0	0	0	0	1446	0
6405E3_just_ephedra.fasta	53	345	18285	5250	28.712	61	0.177	22	0.064	0.652	0.348	4235	1945	2637	4218	0	0	0	0	0	0	0	0	0	0	0	0	0	5250	0
6412E1_just_ephedra.fasta	48	398	19104	402	2.104	54	0.136	28	0.07	0.583	0.417	4859	3533	4277	6033	0	0	0	0	0	0	0	0	0	0	0	0	0	402	0
6412E3_just_ephedra.fasta	46	531	24426	231	0.946	82	0.154	31	0.058	0.659	0.341	7903	4265	3973	8054	0	0	0	0	0	0	0	0	0	0	0	0	0	231	0
6420E1_just_ephedra.fasta	68	693	47124	3682	7.813	191	0.276	97	0.14	0.641	0.359	12517	7794	7803	15328	0	0	0	0	0	0	0	0	0	0	0	0	0	3682	0
6420E2_just_ephedra.fasta	50	558	27900	2132	7.642	144	0.258	70	0.125	0.694	0.306	8260	3731	4168	9609	0	0	0	0	0	0	0	0	0	0	0	0	0	2132	0
6420E3_just_ephedra.fasta	37	419	15503	1891	12.198	92	0.22	41	0.098	0.634	0.366	3871	2044	2905	4792	0	0	0	0	0	0	0	0	0	0	0	0	0	1891	0
6420E4_just_ephedra.fasta	65	555	36075	1559	4.322	178	0.321	112	0.202	0.717	0.283	11027	5162	4620	13707	0	0	0	0	0	0	0	0	0	0	0	0	0	1559	0
6439E1_just_ephedra.fasta	41	338	13858	1204	8.688	66	0.195	32	0.095	0.646	0.354	3723	2317	2158	4456	0	0	0	0	0	0	0	0	0	0	0	0	0	1204	0
6439E2_just_ephedra.fasta	60	477	28620	1362	4.759	90	0.189	45	0.094	0.645	0.355	6970	3542	6134	10612	0	0	0	0	0	0	0	0	0	0	0	0	0	1362	0
6439E3_just_ephedra.fasta	67	624	41808	1731	4.14	146	0.234	80	0.128	0.674	0.326	13445	6168	6883	13581	0	0	0	0	0	0	0	0	0	0	0	0	0	1731	0
6447E2_just_ephedra.fasta	66	654	43164	1643	3.806	189	0.289	92	0.141	0.71	0.29	12701	4284	7766	16770	0	0	0	0	0	0	0	0	0	0	0	0	0	1643	0
6458E11_just_ephedra.fasta	45	546	24570	880	3.582	98	0.179	42	0.077	0.685	0.315	7142	3891	3569	9088	0	0	0	0	0	0	0	0	0	0	0	0	0	880	0
6458E12_just_ephedra.fasta	35	318	11130	306	2.749	55	0.173	21	0.066	0.681	0.319	3627	1553	1903	3741	0	0	0	0	0	0	0	0	0	0	0	0	0	306	0
6458E13_just_ephedra.fasta	35	273	9555	21	0.22	34	0.125	15	0.055	0.632	0.368	3064	1424	2087	2959	0	0	0	0	0	0	0	0	0	0	0	0	0	21	0
6458E14_just_ephedra.fasta	30	156	4680	144	3.077	18	0.115	7	0.045	0.598	0.402	1210	908	920	1498	0	0	0	0	0	0	0	0	0	0	0	0	0	144	0
6458E16_just_ephedra.fasta	36	207	7452	99	1.329	39	0.188	12	0.058	0.622	0.378	1748	1207	1570	2828	0	0	0	0	0	0	0	0	0	0	0	0	0	99	0
6458E17_just_ephedra.fasta	50	399	19950	64	0.321	77	0.193	40	0.1	0.655	0.345	6018	3287	3570	7011	0	0	0	0	0	0	0	0	0	0	0	0	0	64	0
6458E2_just_ephedra.fasta	33	426	14058	124	0.882	70	0.164	35	0.082	0.664	0.336	4175	2089	2592	5078	0	0	0	0	0	0	0	0	0	0	0	0	0	124	0
6458E3_just_ephedra.fasta	42	504	21168	537	2.537	72	0.143	31	0.062	0.701	0.299	5979	2408	3765	8479	0	0	0	0	0	0	0	0	0	0	0	0	0	537	0
6458E4_just_ephedra.fasta	54	570	30780	1695	5.507	112	0.196	45	0.079	0.679	0.321	8005	4403	4916	11761	0	0	0	0	0	0	0	0	0	0	0	0	0	1695	0
6458E8_just_ephedra.fasta	53	534	28302	478	1.689	109	0.204	60	0.112	0.684	0.316	7531	3323	5454	11516	0	0	0	0	0	0	0	0	0	0	0	0	0	478	0
6458E9_just_ephedra.fasta	53	571	30263	1281	4.233	140	0.245	86	0.151	0.685	0.315	8480	4447	4679	11376	0	0	0	0	0	0	0	0	0	0	0	0	0	1281	0
6459E3_just_ephedra.fasta	39	597	23283	934	4.012	139	0.233	83	0.139	0.649	0.351	6234	3176	4657	8282	0	0	0	0	0	0	0	0	0	0	0	0	0	934	0
6460E4_just_ephedra.fasta	44	333	14652	237	1.618	60	0.18	23	0.069	0.672	0.328	4937	2070	2668	4740	0	0	0	0	0	0	0	0	0	0	0	0	0	237	0
6460E5_just_ephedra.fasta	56	1059	59304	2772	4.674	158	0.149	86	0.081	0.631	0.369	16074	9476	11333	19649	0	0	0	0	0	0	0	0	0	0	0	0	0	2772	0
6483E2_just_ephedra.fasta	49	320	15680	537	3.425	51	0.159	29	0.091	0.635	0.365	4856	2552	2970	4765	0	0	0	0	0	0	0	0	0	0	0	0	0	537	0
6483E3_just_ephedra.fasta	33	459	15147	1365	9.012	64	0.139	28	0.061	0.658	0.342	4436	2205	2507	4634	0	0	0	0	0	0	0	0	0	0	0	0	0	1365	0
6487E1_just_ephedra.fasta	61	555	33855	498	1.471	109	0.196	48	0.086	0.65	0.35	10420	5086	6573	11278	0	0	0	0	0	0	0	0	0	0	0	0	0	498	0
6487E2_just_ephedra.fasta	63	577	36351	3675	10.11	162	0.281	92	0.159	0.665	0.335	9842	5328	5623	11883	0	0	0	0	0	0	0	0	0	0	0	0	0	3675	0
6487E4_just_ephedra.fasta	63	492	30996	3777	12.185	168	0.341	94	0.191	0.645	0.355	7597	4785	4889	9948	0	0	0	0	0	0	0	0	0	0	0	0	0	3777	0
6487E6_just_ephedra.fasta	52	501	26052	3069	11.78	87	0.174	48	0.096	0.629	0.371	6627	4025	4505	7826	0	0	0	0	0	0	0	0	0	0	0	0	0	3069	0
6488E1_just_ephedra.fasta	59	534	31506	1825	5.793	125	0.234	85	0.159	0.561	0.439	6886	5869	7146	9780	0	0	0	0	0	0	0	0	0	0	0	0	0	1825	0
6488E3_just_ephedra.fasta	41	220	9020	44	0.488	16	0.073	8	0.036	0.635	0.365	2292	1514	1766	3404	0	0	0	0	0	0	0	0	0	0	0	0	0	44	0
6488E4_just_ephedra.fasta	30	585	17550	414	2.359	74	0.126	36	0.062	0.664	0.336	5068	2493	3265	6310	0	0	0	0	0	0	0	0	0	0	0	0	0	414	0
6492E1_just_ephedra.fasta	39	561	21879	1119	5.114	126	0.225	57	0.102	0.58	0.42	5420	5029	3681	6630	0	0	0	0	0	0	0	0	0	0	0	0	0	1119	0
6492E2_just_ephedra.fasta	67	642	43014	721	1.676	172	0.268	84	0.131	0.667	0.333	13968	7014	7065	14246	0	0	0	0	0	0	0	0	0	0	0	0	0	721	0
6494E1_just_ephedra.fasta	52	567	29484	4892	16.592	166	0.293	85	0.15	0.596	0.404	6545	3641	6248	8158	0	0	0	0	0	0	0	0	0	0	0	0	0	4892	0
6494E2_just_ephedra.fasta	67	654	43818	2208	5.039	175	0.268	79	0.121	0.671	0.329	12454	6801	6881	15474	0	0	0	0	0	0	0	0	0	0	0	0	0	2208	0
6494E4_just_ephedra.fasta	56	393	22008	753	3.421	76	0.193	35	0.089	0.619	0.381	5908	3909	4189	7249	0	0	0	0	0	0	0	0	0	0	0	0	0	753	0
6494E5_just_ephedra.fasta	54	510	27540	1389	5.044	105	0.206	60	0.118	0.647	0.353	8077	3821	5399	8854	0	0	0	0	0	0	0	0	0	0	0	0	0	1389	0
6494E6_just_ephedra.fasta	46	510	23460	3072	13.095	115	0.225	50	0.098	0.676	0.324	6086	2821	3783	7698	0	0	0	0	0	0	0	0	0	0	0	0	0	3072	0
6496E1_just_ephedra.fasta	65	606	39390	4413	11.203	235	0.388	128	0.211	0.629	0.371	11189	6026	6882	10880	0	0	0	0	0	0	0	0	0	0	0	0	0	4413	0
6498E1_just_ephedra.fasta	42	756	31752	1189	3.745	151	0.2	83	0.11	0.542	0.458	8263	7718	6265	8317	0	0	0	0	0	0	0	0	0	0	0	0	0	1189	0
6500E2_just_ephedra.fasta	49	572	28028	3354	11.967	246	0.43	134	0.234	0.641	0.359	8177	3979	4854	7664	0	0	0	0	0	0	0	0	0	0	0	0	0	3354	0
6527E10_just_ephedra.fasta	68	600	40800	3659	8.968	176	0.293	89	0.148	0.692	0.308	11754	5004	6442	13941	0	0	0	0	0	0	0	0	0	0	0	0	0	3659	0
6527E1_just_ephedra.fasta	60	600	36000	3518	9.772	163	0.272	85	0.142	0.692	0.308	10252	4390	5626	12214	0	0	0	0	0	0	0	0	0	0	0	0	0	3518	0
6527E2_just_ephedra.fasta	35	353	12355	373	3.019	35	0.099	11	0.031	0.645	0.355	3716	1951	2306	4009	0	0	0	0	0	0	0	0	0	0	0	0	0	373	0
6527E3_just_ephedra.fasta	57	231	13167	67	0.509	30	0.13	14	0.061	0.638	0.362	3552	2290	2453	4805	0	0	0	0	0	0	0	0	0	0	0	0	0	67	0
6527E4_just_ephedra.fasta	43	189	8127	27	0.332	25	0.132	18	0.095	0.677	0.323	2787	839	1775	2699	0	0	0	0	0	0	0	0	0	0	0	0	0	27	0
6527E5_just_ephedra.fasta	67	450	30150	1815	6.02	109	0.242	53	0.118	0.664	0.336	7902	4337	5184	10912	0	0	0	0	0	0	0	0	0	0	0	0	0	1815	0
6527E6_just_ephedra.fasta	60	564	33840	2349	6.941	128	0.227	64	0.113	0.694	0.306	8423	5415	4221	13432	0	0	0	0	0	0	0	0	0	0	0	0	0	2349	0
6527E7_just_ephedra.fasta	53	570	30210	1074	3.555	100	0.175	40	0.07	0.65	0.35	8131	4622	5556	10827	0	0	0	0	0	0	0	0	0	0	0	0	0	1074	0
6527E8_just_ephedra.fasta	56	600	33600	2581	7.682	112	0.187	48	0.08	0.675	0.325	9650	4525	5553	11291	0	0	0	0	0	0	0	0	0	0	0	0	0	2581	0
6527E9_just_ephedra.fasta	34	354	12036	483	4.013	41	0.116	22	0.062	0.684	0.316	3445	1725	1919	4464	0	0	0	0	0	0	0	0	0	0	0	0	0	483	0
6544E10_just_ephedra.fasta	35	157	5495	88	1.601	49	0.312	24	0.153	0.627	0.373	1320	859	1156	2072	0	0	0	0	0	0	0	0	0	0	0	0	0	88	0
6544E11_just_ephedra.fasta	43	468	20124	1582	7.861	86	0.184	41	0.088	0.686	0.314	6288	2828	2981	6445	0	0	0	0	0	0	0	0	0	0	0	0	0	1582	0
6544E1_just_ephedra.fasta	49	468	22932	2160	9.419	106	0.226	44	0.094	0.691	0.309	7085	3123	3296	7268	0	0	0	0	0	0	0	0	0	0	0	0	0	2160	0
6544E3_just_ephedra.fasta	37	356	13172	906	6.878	110	0.309	63	0.177	0.688	0.312	4092	1966	1862	4346	0	0	0	0	0	0	0	0	0	0	0	0	0	906	0
6544E6_just_ephedra.fasta	42	330	13860	243	1.753	31	0.094	17	0.052	0.685	0.315	3656	2318	1965	5678	0	0	0	0	0	0	0	0	0	0	0	0	0	243	0
6544E7_just_ephedra.fasta	68	441	29988	632	2.108	104	0.236	47	0.107	0.686	0.314	7561	4298	4926	12571	0	0	0	0	0	0	0	0	0	0	0	0	0	632	0
6544E8_just_ephedra.fasta	58	576	33408	1270	3.801	138	0.24	77	0.134	0.687	0.313	8578	5098	4961	13501	0	0	0	0	0	0	0	0	0	0	0	0	0	1270	0
6563E1_just_ephedra.fasta	59	453	26727	911	3.409	102	0.225	50	0.11	0.649	0.351	7320	4251	4815	9430	0	0	0	0	0	0	0	0	0	0	0	0	0	911	0
6563E2_just_ephedra.fasta	53	777	41181	1646	3.997	134	0.172	65	0.084	0.661	0.339	11039	6649	6756	15091	0	0	0	0	0	0	0	0	0	0	0	0	0	1646	0
6572E10_just_ephedra.fasta	52	492	25584	375	1.466	72	0.146	36	0.073	0.634	0.366	6867	4167	5049	9126	0	0	0	0	0	0	0	0	0	0	0	0	0	375	0
6572E1_just_ephedra.fasta	37	492	18204	276	1.516	64	0.13	33	0.067	0.634	0.366	4890	2930	3628	6480	0	0	0	0	0	0	0	0	0	0	0	0	0	276	0
6572E2_just_ephedra.fasta	56	531	29736	1285	4.321	163	0.307	79	0.149	0.677	0.323	8919	4969	4221	10342	0	0	0	0	0	0	0	0	0	0	0	0	0	1285	0
6572E3_just_ephedra.fasta	68	589	40052	2541	6.344	157	0.267	90	0.153	0.685	0.315	11594	5956	5839	14122	0	0	0	0	0	0	0	0	0	0	0	0	0	2541	0
6572E5_just_ephedra.fasta	48	405	19440	865	4.45	101	0.249	40	0.099	0.698	0.302	5970	2656	2945	7004	0	0	0	0	0	0	0	0	0	0	0	0	0	865	0
6572E7_just_ephedra.fasta	30	570	17100	241	1.409	87	0.153	43	0.075	0.675	0.325	4811	2435	3050	6563	0	0	0	0	0	0	0	0	0	0	0	0	0	241	0
6572E8_just_ephedra.fasta	33	534	17622	753	4.273	47	0.088	33	0.062	0.703	0.297	5589	2322	2671	6287	0	0	0	0	0	0	0	0	0	0	0	0	0	753	0
6620E1_just_ephedra.fasta	67	564	37788	5188	13.729	173	0.307	87	0.154	0.587	0.413	8945	6780	6575	10300	0	0	0	0	0	0	0	0	0	0	0	0	0	5188	0
6620E2_just_ephedra.fasta	44	969	42636	3990	9.358	195	0.201	110	0.114	0.589	0.411	11605	6072	9788	11181	0	0	0	0	0	0	0	0	0	0	0	0	0	3990	0
6631E4_just_ephedra.fasta	49	324	15876	228	1.436	53	0.164	29	0.09	0.657	0.343	4618	2753	2606	5671	0	0	0	0	0	0	0	0	0	0	0	0	0	228	0
6631E5_just_ephedra.fasta	43	444	19092	324	1.697	62	0.14	40	0.09	0.661	0.339	5471	3002	3349	6946	0	0	0	0	0	0	0	0	0	0	0	0	0	324	0
6631E6_just_ephedra.fasta	43	540	23220	1578	6.796	129	0.239	63	0.117	0.663	0.337	6993	3953	3336	7360	0	0	0	0	0	0	0	0	0	0	0	0	0	1578	0
6636E1_just_ephedra.fasta	60	491	29460	474	1.609	90	0.183	48	0.098	0.611	0.389	7150	5439	5825	10572	0	0	0	0	0	0	0	0	0	0	0	0	0	474	0
6636E3_just_ephedra.fasta	64	582	37248	1216	3.265	136	0.234	78	0.134	0.661	0.339	10387	5635	6574	13436	0	0	0	0	0	0	0	0	0	0	0	0	0	1216	0
6641E1_just_ephedra.fasta	62	687	42594	1183	2.777	152	0.221	83	0.121	0.616	0.384	11924	8688	7181	13618	0	0	0	0	0	0	0	0	0	0	0	0	0	1183	0
6641E2_just_ephedra.fasta	52	392	20384	2157	10.582	76	0.194	43	0.11	0.665	0.335	5366	2953	3132	6776	0	0	0	0	0	0	0	0	0	0	0	0	0	2157	0
6641E3_just_ephedra.fasta	50	516	25800	642	2.488	79	0.153	44	0.085	0.651	0.349	8414	3506	5274	7964	0	0	0	0	0	0	0	0	0	0	0	0	0	642	0
6652E2_just_ephedra.fasta	45	456	20520	528	2.573	66	0.145	30	0.066	0.629	0.371	5383	3514	3899	7196	0	0	0	0	0	0	0	0	0	0	0	0	0	528	0
6652E4_just_ephedra.fasta	56	348	19488	354	1.817	78	0.224	39	0.112	0.667	0.333	5030	3188	3195	7721	0	0	0	0	0	0	0	0	0	0	0	0	0	354	0
6652E5_just_ephedra.fasta	32	282	9024	214	2.371	36	0.128	13	0.046	0.663	0.337	2644	1588	1392	3186	0	0	0	0	0	0	0	0	0	0	0	0	0	214	0
6652E6_just_ephedra.fasta	44	312	13728	171	1.246	48	0.154	25	0.08	0.642	0.358	4130	2313	2544	4570	0	0	0	0	0	0	0	0	0	0	0	0	0	171	0
6652E7_just_ephedra.fasta	49	198	9702	54	0.557	35	0.177	18	0.091	0.623	0.377	2403	1727	1908	3610	0	0	0	0	0	0	0	0	0	0	0	0	0	54	0
6652E8_just_ephedra.fasta	31	492	15252	297	1.947	71	0.144	32	0.065	0.651	0.349	4945	2372	2842	4796	0	0	0	0	0	0	0	0	0	0	0	0	0	297	0
6660E1_just_ephedra.fasta	64	297	19008	1369	7.202	59	0.199	31	0.104	0.682	0.318	6232	2493	3104	5810	0	0	0	0	0	0	0	0	0	0	0	0	0	1369	0
6660E2_just_ephedra.fasta	48	180	8640	0	0	2	0.011	1	0.006	0.699	0.301	2832	682	1921	3205	0	0	0	0	0	0	0	0	0	0	0	0	0	0	0
6660E3_just_ephedra.fasta	57	285	16245	93	0.572	64	0.225	36	0.126	0.687	0.313	4710	2050	3003	6389	0	0	0	0	0	0	0	0	0	0	0	0	0	93	0
6660E4_just_ephedra.fasta	34	453	15402	424	2.753	43	0.095	24	0.053	0.7	0.3	4894	2146	2360	5578	0	0	0	0	0	0	0	0	0	0	0	0	0	424	0
6667E1_just_ephedra.fasta	57	435	24795	3894	15.705	71	0.163	40	0.092	0.636	0.364	6834	3709	3903	6455	0	0	0	0	0	0	0	0	0	0	0	0	0	3894	0
6667E2_just_ephedra.fasta	34	433	14722	1615	10.97	88	0.203	51	0.118	0.682	0.318	3631	1993	2173	5310	0	0	0	0	0	0	0	0	0	0	0	0	0	1615	0
6667E4_just_ephedra.fasta	49	359	17591	1685	9.579	62	0.173	33	0.092	0.668	0.332	5164	2558	2722	5462	0	0	0	0	0	0	0	0	0	0	0	0	0	1685	0
6667E5_just_ephedra.fasta	49	236	11564	206	1.781	26	0.11	11	0.047	0.639	0.361	3306	1634	2467	3951	0	0	0	0	0	0	0	0	0	0	0	0	0	206	0
6667E6_just_ephedra.fasta	56	591	33096	608	1.837	139	0.235	70	0.118	0.643	0.357	9403	5227	6366	11492	0	0	0	0	0	0	0	0	0	0	0	0	0	608	0
6679E1_just_ephedra.fasta	34	333	11322	528	4.663	44	0.132	28	0.084	0.652	0.348	3323	1953	1801	3717	0	0	0	0	0	0	0	0	0	0	0	0	0	528	0
6679E3_just_ephedra.fasta	33	687	22671	1299	5.73	98	0.143	44	0.064	0.639	0.361	6302	3452	4244	7374	0	0	0	0	0	0	0	0	0	0	0	0	0	1299	0
6689E1_just_ephedra.fasta	48	291	13968	477	3.415	65	0.223	31	0.107	0.662	0.338	3894	1801	2758	5038	0	0	0	0	0	0	0	0	0	0	0	0	0	477	0
6689E3_just_ephedra.fasta	47	333	15651	654	4.179	43	0.129	27	0.081	0.668	0.332	4154	2368	2613	5862	0	0	0	0	0	0	0	0	0	0	0	0	0	654	0
6689E4_just_ephedra.fasta	65	429	27885	6506	23.332	171	0.399	102	0.238	0.591	0.409	5258	4399	4207	7515	0	0	0	0	0	0	0	0	0	0	0	0	0	6506	0
6689E5_just_ephedra.fasta	30	420	12600	806	6.397	125	0.298	73	0.174	0.707	0.293	3300	1341	2117	5036	0	0	0	0	0	0	0	0	0	0	0	0	0	806	0
6689E6_just_ephedra.fasta	51	555	28305	1316	4.649	133	0.24	81	0.146	0.679	0.321	8424	4563	4092	9910	0	0	0	0	0	0	0	0	0	0	0	0	0	1316	0
6713E2_just_ephedra.fasta	35	549	19215	1422	7.4	84	0.153	40	0.073	0.736	0.264	5412	2175	2530	7676	0	0	0	0	0	0	0	0	0	0	0	0	0	1422	0
6713E3_just_ephedra.fasta	68	612	41616	3459	8.312	174	0.284	92	0.15	0.68	0.32	10349	6070	6097	15641	0	0	0	0	0	0	0	0	0	0	0	0	0	3459	0
6713E4_just_ephedra.fasta	48	525	25200	1197	4.75	117	0.223	66	0.126	0.686	0.314	7358	3401	4134	9110	0	0	0	0	0	0	0	0	0	0	0	0	0	1197	0
6713E5_just_ephedra.fasta	36	357	12852	1169	9.096	67	0.188	31	0.087	0.641	0.359	4200	2175	2018	3290	0	0	0	0	0	0	0	0	0	0	0	0	0	1169	0
6713E7_just_ephedra.fasta	40	207	8280	100	1.208	32	0.155	17	0.082	0.666	0.334	1622	1136	1592	3830	0	0	0	0	0	0	0	0	0	0	0	0	0	100	0
6713E8_just_ephedra.fasta	45	285	12825	2582	20.133	66	0.232	28	0.098	0.68	0.32	3140	1258	2043	3802	0	0	0	0	0	0	0	0	0	0	0	0	0	2582	0
6717E1_just_ephedra.fasta	53	948	50244	2857	5.686	161	0.17	93	0.098	0.575	0.425	14081	6342	13725	13239	0	0	0	0	0	0	0	0	0	0	0	0	0	2857	0
6717E2_just_ephedra.fasta	66	755	49830	5531	11.1	156	0.207	74	0.098	0.656	0.344	14481	7058	8157	14603	0	0	0	0	0	0	0	0	0	0	0	0	0	5531	0
6717E3_just_ephedra.fasta	66	762	50292	3859	7.673	160	0.21	81	0.106	0.637	0.363	13645	7750	9029	16009	0	0	0	0	0	0	0	0	0	0	0	0	0	3859	0
6717E4_just_ephedra.fasta	49	624	30576	1205	3.941	136	0.218	67	0.107	0.695	0.305	8565	4259	4694	11853	0	0	0	0	0	0	0	0	0	0	0	0	0	1205	0
6717E5_just_ephedra.fasta	42	576	24192	341	1.41	104	0.181	60	0.104	0.674	0.326	8123	3309	4463	7956	0	0	0	0	0	0	0	0	0	0	0	0	0	341	0
6732E1_just_ephedra.fasta	46	642	29532	900	3.048	150	0.234	73	0.114	0.591	0.409	8156	5784	5920	8772	0	0	0	0	0	0	0	0	0	0	0	0	0	900	0
6779E1_just_ephedra.fasta	30	642	19260	978	5.078	67	0.104	38	0.059	0.684	0.316	6084	2677	3076	6445	0	0	0	0	0	0	0	0	0	0	0	0	0	978	0
6780E2_just_ephedra.fasta	67	504	33768	1421	4.208	98	0.194	55	0.109	0.67	0.33	9688	4943	5742	11974	0	0	0	0	0	0	0	0	0	0	0	0	0	1421	0
6780E3_just_ephedra.fasta	50	531	26550	2425	9.134	121	0.228	55	0.104	0.709	0.291	9597	2944	4069	7515	0	0	0	0	0	0	0	0	0	0	0	0	0	2425	0
6792E1_just_ephedra.fasta	42	675	28350	2793	9.852	137	0.203	73	0.108	0.658	0.342	7874	3686	5062	8935	0	0	0	0	0	0	0	0	0	0	0	0	0	2793	0
6792E3_just_ephedra.fasta	49	411	20139	481	2.388	67	0.163	40	0.097	0.659	0.341	5237	3237	3475	7709	0	0	0	0	0	0	0	0	0	0	0	0	0	481	0
6792E4_just_ephedra.fasta	61	180	10980	1116	10.164	36	0.2	15	0.083	0.674	0.326	2877	1428	1765	3794	0	0	0	0	0	0	0	0	0	0	0	0	0	1116	0
6797E5_just_ephedra.fasta	39	741	28899	2188	7.571	173	0.233	73	0.099	0.635	0.365	8064	4867	4889	8891	0	0	0	0	0	0	0	0	0	0	0	0	0	2188	0
6825E1_just_ephedra.fasta	51	645	32895	3112	9.46	145	0.225	81	0.126	0.54	0.46	8078	7358	6299	8048	0	0	0	0	0	0	0	0	0	0	0	0	0	3112	0
6825E2_just_ephedra.fasta	68	645	43860	3223	7.348	167	0.259	99	0.153	0.688	0.312	12294	5598	7050	15695	0	0	0	0	0	0	0	0	0	0	0	0	0	3223	0
6860E1_just_ephedra.fasta	50	162	8100	801	9.889	36	0.222	17	0.105	0.607	0.393	2736	1063	1802	1698	0	0	0	0	0	0	0	0	0	0	0	0	0	801	0
6860E2_just_ephedra.fasta	32	309	9888	91	0.92	29	0.094	9	0.029	0.622	0.378	3004	1360	2339	3094	0	0	0	0	0	0	0	0	0	0	0	0	0	91	0
6860E3_just_ephedra.fasta	67	639	42813	3213	7.505	164	0.257	79	0.124	0.693	0.307	14393	5088	7043	13076	0	0	0	0	0	0	0	0	0	0	0	0	0	3213	0
6860E6_just_ephedra.fasta	49	621	30429	1725	5.669	275	0.443	126	0.203	0.645	0.355	9122	4533	5661	9388	0	0	0	0	0	0	0	0	0	0	0	0	0	1725	0
6864E2_just_ephedra.fasta	38	546	20748	999	4.815	99	0.181	40	0.073	0.688	0.312	5926	2671	3495	7657	0	0	0	0	0	0	0	0	0	0	0	0	0	999	0
6864E4_just_ephedra.fasta	38	126	4788	0	0	4	0.032	1	0.008	0.635	0.365	1254	872	874	1788	0	0	0	0	0	0	0	0	0	0	0	0	0	0	0
6864E7_just_ephedra.fasta	47	477	22419	903	4.028	107	0.224	48	0.101	0.703	0.297	7493	3123	3271	7629	0	0	0	0	0	0	0	0	0	0	0	0	0	903	0
6864E8_just_ephedra.fasta	43	432	18576	177	0.953	68	0.157	40	0.093	0.671	0.329	4863	2436	3613	7487	0	0	0	0	0	0	0	0	0	0	0	0	0	177	0
6865E2_just_ephedra.fasta	48	366	17568	2661	15.147	64	0.175	25	0.068	0.654	0.346	3677	2112	3052	6066	0	0	0	0	0	0	0	0	0	0	0	0	0	2661	0
6865E3_just_ephedra.fasta	66	543	35838	4168	11.63	157	0.289	74	0.136	0.709	0.291	10103	4520	4705	12342	0	0	0	0	0	0	0	0	0	0	0	0	0	4168	0
6865E4_just_ephedra.fasta	57	141	8037	837	10.414	29	0.206	19	0.135	0.64	0.36	2097	1148	1417	2538	0	0	0	0	0	0	0	0	0	0	0	0	0	837	0
6865E5_just_ephedra.fasta	53	237	12561	332	2.643	62	0.262	43	0.181	0.628	0.372	2850	2176	2376	4827	0	0	0	0	0	0	0	0	0	0	0	0	0	332	0
6865E6_just_ephedra.fasta	54	444	23976	320	1.335	86	0.194	48	0.108	0.659	0.341	7481	3829	4235	8111	0	0	0	0	0	0	0	0	0	0	0	0	0	320	0
6875E1_just_ephedra.fasta	46	858	39468	108	0.274	145	0.169	85	0.099	0.537	0.463	9977	6181	12034	11168	0	0	0	0	0	0	0	0	0	0	0	0	0	108	0
6883E2_just_ephedra.fasta	51	356	18156	798	4.395	58	0.163	38	0.107	0.68	0.32	5240	2684	2868	6566	0	0	0	0	0	0	0	0	0	0	0	0	0	798	0
6883E3_just_ephedra.fasta	44	462	20328	1011	4.973	70	0.152	37	0.08	0.663	0.337	5976	3115	3373	6853	0	0	0	0	0	0	0	0	0	0	0	0	0	1011	0
6913E1_just_ephedra.fasta	60	561	33660	1059	3.146	132	0.235	67	0.119	0.575	0.425	8911	5766	8097	9827	0	0	0	0	0	0	0	0	0	0	0	0	0	1059	0
6913E2_just_ephedra.fasta	52	471	24492	1431	5.843	63	0.134	32	0.068	0.633	0.367	6764	4178	4278	7841	0	0	0	0	0	0	0	0	0	0	0	0	0	1431	0
6913E3_just_ephedra.fasta	68	450	30600	1638	5.353	85	0.189	48	0.107	0.674	0.326	10005	4144	5295	9518	0	0	0	0	0	0	0	0	0	0	0	0	0	1638	0
6913E4_just_ephedra.fasta	67	603	40401	2217	5.487	148	0.245	78	0.129	0.698	0.302	11753	5388	6148	14895	0	0	0	0	0	0	0	0	0	0	0	0	0	2217	0
6913E5_just_ephedra.fasta	62	355	22010	2212	10.05	85	0.239	43	0.121	0.633	0.367	4987	3135	4084	7592	0	0	0	0	0	0	0	0	0	0	0	0	0	2212	0
6913E6_just_ephedra.fasta	65	514	33410	3487	10.437	181	0.352	97	0.189	0.713	0.287	8748	4311	4277	12587	0	0	0	0	0	0	0	0	0	0	0	0	0	3487	0
6913E8_just_ephedra.fasta	49	534	26166	916	3.501	105	0.197	50	0.094	0.708	0.292	8347	3224	4144	9535	0	0	0	0	0	0	0	0	0	0	0	0	0	916	0
6914E2_just_ephedra.fasta	59	654	38586	3113	8.068	143	0.219	68	0.104	0.637	0.363	10962	5454	7436	11621	0	0	0	0	0	0	0	0	0	0	0	0	0	3113	0
6914E3_just_ephedra.fasta	57	750	42750	2323	5.434	187	0.249	117	0.156	0.661	0.339	12898	6431	7264	13834	0	0	0	0	0	0	0	0	0	0	0	0	0	2323	0
6924E1_just_ephedra.fasta	66	465	30690	1176	3.832	86	0.185	37	0.08	0.616	0.384	8114	4747	6592	10061	0	0	0	0	0	0	0	0	0	0	0	0	0	1176	0
6924E2_just_ephedra.fasta	67	774	51858	3486	6.722	221	0.286	114	0.147	0.664	0.336	15155	7826	8408	16983	0	0	0	0	0	0	0	0	0	0	0	0	0	3486	0
6933E1_just_ephedra.fasta	67	506	33902	938	2.767	152	0.3	93	0.184	0.685	0.315	9756	4178	6214	12816	0	0	0	0	0	0	0	0	0	0	0	0	0	938	0
6933E2_just_ephedra.fasta	32	326	10432	439	4.208	36	0.11	13	0.04	0.657	0.343	3081	1834	1593	3485	0	0	0	0	0	0	0	0	0	0	0	0	0	439	0
6933E3_just_ephedra.fasta	31	219	6789	0	0	17	0.078	8	0.037	0.651	0.349	1812	1083	1287	2607	0	0	0	0	0	0	0	0	0	0	0	0	0	0	0
6933E7_just_ephedra.fasta	45	555	24975	543	2.174	79	0.142	45	0.081	0.698	0.302	7463	3454	3930	9585	0	0	0	0	0	0	0	0	0	0	0	0	0	543	0
6947E1_just_ephedra.fasta	35	693	24255	961	3.962	103	0.149	61	0.088	0.647	0.353	6823	3712	4501	8258	0	0	0	0	0	0	0	0	0	0	0	0	0	961	0
6947E3_just_ephedra.fasta	33	579	19107	375	1.963	151	0.261	67	0.116	0.655	0.345	5510	3147	3313	6762	0	0	0	0	0	0	0	0	0	0	0	0	0	375	0
6954E1_just_ephedra.fasta	30	424	12720	207	1.627	48	0.113	17	0.04	0.653	0.347	4416	2000	2340	3757	0	0	0	0	0	0	0	0	0	0	0	0	0	207	0
6954E2_just_ephedra.fasta	58	684	39672	426	1.074	128	0.187	57	0.083	0.651	0.349	11993	6838	6855	13560	0	0	0	0	0	0	0	0	0	0	0	0	0	426	0
6955E1_just_ephedra.fasta	43	786	33798	1923	5.69	87	0.111	41	0.052	0.636	0.364	8992	5200	6372	11311	0	0	0	0	0	0	0	0	0	0	0	0	0	1923	0
6958E2_just_ephedra.fasta	63	585	36855	735	1.994	159	0.272	88	0.15	0.701	0.299	12090	4001	6796	13233	0	0	0	0	0	0	0	0	0	0	0	0	0	735	0
6958E3_just_ephedra.fasta	42	327	13734	1182	8.606	64	0.196	39	0.119	0.664	0.336	3867	2285	1929	4471	0	0	0	0	0	0	0	0	0	0	0	0	0	1182	0
6958E4_just_ephedra.fasta	64	210	13440	27	0.201	31	0.148	20	0.095	0.672	0.328	3850	1926	2475	5162	0	0	0	0	0	0	0	0	0	0	0	0	0	27	0
6958E5_just_ephedra.fasta	42	174	7308	9	0.123	25	0.144	13	0.075	0.631	0.369	1850	955	1737	2757	0	0	0	0	0	0	0	0	0	0	0	0	0	9	0
6958E6_just_ephedra.fasta	46	525	24150	546	2.261	107	0.204	59	0.112	0.663	0.337	6765	3875	4065	8899	0	0	0	0	0	0	0	0	0	0	0	0	0	546	0
6961E2_just_ephedra.fasta	67	588	39396	2907	7.379	146	0.248	90	0.153	0.634	0.366	10158	5440	7905	12986	0	0	0	0	0	0	0	0	0	0	0	0	0	2907	0
6961E3_just_ephedra.fasta	53	375	19875	1047	5.268	79	0.211	39	0.104	0.681	0.319	5404	2517	3481	7426	0	0	0	0	0	0	0	0	0	0	0	0	0	1047	0
6961E4_just_ephedra.fasta	33	447	14751	644	4.366	81	0.181	34	0.076	0.682	0.318	4445	2222	2260	5180	0	0	0	0	0	0	0	0	0	0	0	0	0	644	0
6961E5_just_ephedra.fasta	37	350	12950	704	5.436	61	0.174	24	0.069	0.634	0.366	3561	1988	2494	4203	0	0	0	0	0	0	0	0	0	0	0	0	0	704	0
6961E6_just_ephedra.fasta	68	674	45832	3940	8.597	176	0.261	95	0.141	0.674	0.326	12219	5457	8189	16027	0	0	0	0	0	0	0	0	0	0	0	0	0	3940	0
6961E7_just_ephedra.fasta	44	291	12804	345	2.694	67	0.23	36	0.124	0.716	0.284	4208	1531	2005	4715	0	0	0	0	0	0	0	0	0	0	0	0	0	345	0
6961E8_just_ephedra.fasta	37	438	16206	571	3.523	74	0.169	39	0.089	0.632	0.368	5149	2579	3171	4736	0	0	0	0	0	0	0	0	0	0	0	0	0	571	0
6962E2_just_ephedra.fasta	53	308	16324	586	3.59	52	0.169	14	0.045	0.681	0.319	4982	1958	3062	5736	0	0	0	0	0	0	0	0	0	0	0	0	0	586	0
6962E3_just_ephedra.fasta	33	534	17622	495	2.809	66	0.124	34	0.064	0.71	0.29	5696	2439	2535	6457	0	0	0	0	0	0	0	0	0	0	0	0	0	495	0
6962E4_just_ephedra.fasta	49	537	26313	2296	8.726	159	0.296	70	0.13	0.717	0.283	8788	3497	3290	8442	0	0	0	0	0	0	0	0	0	0	0	0	0	2296	0
6968E1_just_ephedra.fasta	52	465	24180	308	1.274	67	0.144	34	0.073	0.633	0.367	6273	4287	4483	8829	0	0	0	0	0	0	0	0	0	0	0	0	0	308	0
6968E3_just_ephedra.fasta	51	645	32895	1611	4.897	140	0.217	71	0.11	0.644	0.356	8722	4993	6149	11420	0	0	0	0	0	0	0	0	0	0	0	0	0	1611	0
6969E1_just_ephedra.fasta	36	594	21384	1285	6.009	127	0.214	61	0.103	0.723	0.277	7046	3345	2194	7514	0	0	0	0	0	0	0	0	0	0	0	0	0	1285	0
6978E1_just_ephedra.fasta	55	681	37455	2247	5.999	151	0.222	66	0.097	0.674	0.326	11378	5273	6199	12358	0	0	0	0	0	0	0	0	0	0	0	0	0	2247	0
6978E2_just_ephedra.fasta	49	378	18522	858	4.632	83	0.22	34	0.09	0.66	0.34	5584	3054	2951	6075	0	0	0	0	0	0	0	0	0	0	0	0	0	858	0
6978E3_just_ephedra.fasta	30	411	12330	400	3.244	69	0.168	29	0.071	0.672	0.328	3827	2026	1880	4197	0	0	0	0	0	0	0	0	0	0	0	0	0	400	0
6978E4_just_ephedra.fasta	68	381	25908	2561	9.885	92	0.241	46	0.121	0.669	0.331	6986	3710	4006	8645	0	0	0	0	0	0	0	0	0	0	0	0	0	2561	0
6978E5_just_ephedra.fasta	34	435	14790	369	2.495	65	0.149	28	0.064	0.629	0.371	4319	2282	3063	4757	0	0	0	0	0	0	0	0	0	0	0	0	0	369	0
6979E1_just_ephedra.fasta	62	354	21948	1536	6.998	105	0.297	67	0.189	0.662	0.338	6179	3713	3183	7337	0	0	0	0	0	0	0	0	0	0	0	0	0	1536	0
6979E2_just_ephedra.fasta	54	603	32562	1197	3.676	121	0.201	52	0.086	0.676	0.324	9017	4895	5251	12202	0	0	0	0	0	0	0	0	0	0	0	0	0	1197	0
6979E5_just_ephedra.fasta	46	492	22632	1023	4.52	115	0.234	66	0.134	0.646	0.354	6907	4086	3540	7076	0	0	0	0	0	0	0	0	0	0	0	0	0	1023	0
7013E1_just_ephedra.fasta	57	549	31293	2325	7.43	144	0.262	69	0.126	0.712	0.288	9508	4187	4144	11129	0	0	0	0	0	0	0	0	0	0	0	0	0	2325	0
7013E3_just_ephedra.fasta	42	303	12726	423	3.324	113	0.373	79	0.261	0.689	0.311	3596	1899	1939	4869	0	0	0	0	0	0	0	0	0	0	0	0	0	423	0
7013E4_just_ephedra.fasta	40	546	21840	455	2.083	88	0.161	40	0.073	0.667	0.333	6821	3650	3469	7445	0	0	0	0	0	0	0	0	0	0	0	0	0	455	0
7013E6_just_ephedra.fasta	43	258	11094	2565	23.121	55	0.213	25	0.097	0.664	0.336	2291	1290	1593	3355	0	0	0	0	0	0	0	0	0	0	0	0	0	2565	0
7021E1_just_ephedra.fasta	55	342	18810	4137	21.994	89	0.26	38	0.111	0.662	0.338	5682	2541	2392	4058	0	0	0	0	0	0	0	0	0	0	0	0	0	4137	0
7021E2_just_ephedra.fasta	56	465	26040	1516	5.822	82	0.176	50	0.108	0.711	0.289	7928	3403	3687	9506	0	0	0	0	0	0	0	0	0	0	0	0	0	1516	0
7021E5_just_ephedra.fasta	45	264	11880	219	1.843	35	0.133	15	0.057	0.682	0.318	3629	1890	1823	4319	0	0	0	0	0	0	0	0	0	0	0	0	0	219	0
7021E6_just_ephedra.fasta	45	555	24975	1114	4.46	112	0.202	50	0.09	0.665	0.335	6741	4030	3965	9125	0	0	0	0	0	0	0	0	0	0	0	0	0	1114	0
7021E7_just_ephedra.fasta	31	471	14601	2181	14.937	71	0.151	32	0.068	0.685	0.315	4472	1833	2074	4041	0	0	0	0	0	0	0	0	0	0	0	0	0	2181	0
7021E8_just_ephedra.fasta	47	595	27965	1519	5.432	113	0.19	56	0.094	0.673	0.327	8232	4310	4334	9570	0	0	0	0	0	0	0	0	0	0	0	0	0	1519	0
7021E9_just_ephedra.fasta	52	174	9048	528	5.836	35	0.201	21	0.121	0.652	0.348	2680	1566	1376	2898	0	0	0	0	0	0	0	0	0	0	0	0	0	528	0
7029E1_just_ephedra.fasta	67	429	28743	3892	13.541	138	0.322	87	0.203	0.53	0.47	6775	5715	5908	6453	0	0	0	0	0	0	0	0	0	0	0	0	0	3892	0
7029E2_just_ephedra.fasta	45	582	26190	1623	6.197	146	0.251	64	0.11	0.687	0.313	7253	3318	4364	9632	0	0	0	0	0	0	0	0	0	0	0	0	0	1623	0
7029E3_just_ephedra.fasta	48	344	16512	1482	8.975	56	0.163	27	0.078	0.665	0.335	4575	2624	2394	5437	0	0	0	0	0	0	0	0	0	0	0	0	0	1482	0
7029E4_just_ephedra.fasta	36	267	9612	408	4.245	62	0.232	43	0.161	0.634	0.366	2459	1555	1818	3372	0	0	0	0	0	0	0	0	0	0	0	0	0	408	0
7029E5_just_ephedra.fasta	47	195	9165	6	0.065	18	0.092	7	0.036	0.677	0.323	2495	1457	1501	3706	0	0	0	0	0	0	0	0	0	0	0	0	0	6	0
7029E6_just_ephedra.fasta	42	750	31500	979	3.108	111	0.148	38	0.051	0.665	0.335	8873	4983	5236	11429	0	0	0	0	0	0	0	0	0	0	0	0	0	979	0
7029E7_just_ephedra.fasta	45	597	26865	1781	6.629	108	0.181	42	0.07	0.697	0.303	7353	3301	4292	10138	0	0	0	0	0	0	0	0	0	0	0	0	0	1781	0
7111E1_just_ephedra.fasta	50	543	27150	2622	9.657	120	0.221	59	0.109	0.676	0.324	7261	3540	4411	9316	0	0	0	0	0	0	0	0	0	0	0	0	0	2622	0
7111E2_just_ephedra.fasta	41	338	13858	670	4.835	53	0.157	28	0.083	0.645	0.355	3637	2351	2329	4871	0	0	0	0	0	0	0	0	0	0	0	0	0	670	0
7111E3_just_ephedra.fasta	37	222	8214	186	2.264	23	0.104	9	0.041	0.672	0.328	3032	1119	1516	2361	0	0	0	0	0	0	0	0	0	0	0	0	0	186	0
7111E4_just_ephedra.fasta	55	378	20790	4692	22.569	65	0.172	34	0.09	0.656	0.344	4438	2501	2990	6169	0	0	0	0	0	0	0	0	0	0	0	0	0	4692	0
7111E5_just_ephedra.fasta	31	350	10850	824	7.594	33	0.094	15	0.043	0.722	0.278	3813	1139	1633	3441	0	0	0	0	0	0	0	0	0	0	0	0	0	824	0
7111E6_just_ephedra.fasta	39	381	14859	177	1.191	57	0.15	30	0.079	0.694	0.306	5062	2057	2433	5130	0	0	0	0	0	0	0	0	0	0	0	0	0	177	0
7128E1_just_ephedra.fasta	40	500	20000	2627	13.135	88	0.176	37	0.074	0.694	0.306	5879	2585	2700	6209	0	0	0	0	0	0	0	0	0	0	0	0	0	2627	0
7128E2_just_ephedra.fasta	58	422	24476	1593	6.508	87	0.206	51	0.121	0.694	0.306	6957	2926	4058	8942	0	0	0	0	0	0	0	0	0	0	0	0	0	1593	0
7128E3_just_ephedra.fasta	62	444	27528	2927	10.633	83	0.187	30	0.068	0.672	0.328	8856	3946	4127	7672	0	0	0	0	0	0	0	0	0	0	0	0	0	2927	0
7128E4_just_ephedra.fasta	38	486	18468	676	3.66	94	0.193	44	0.091	0.67	0.33	6233	2658	3211	5690	0	0	0	0	0	0	0	0	0	0	0	0	0	676	0
7136E1_just_ephedra.fasta	61	609	37149	4791	12.897	197	0.323	107	0.176	0.542	0.458	7558	7885	6875	10040	0	0	0	0	0	0	0	0	0	0	0	0	0	4791	0
7141E2_just_ephedra.fasta	67	642	43014	1922	4.468	172	0.268	81	0.126	0.643	0.357	9838	6933	7723	16598	0	0	0	0	0	0	0	0	0	0	0	0	0	1922	0
7141E3_just_ephedra.fasta	39	609	23751	954	4.017	105	0.172	50	0.082	0.663	0.337	7440	3295	4381	7681	0	0	0	0	0	0	0	0	0	0	0	0	0	954	0
7174E1_just_ephedra.fasta	55	516	28380	1086	3.827	101	0.196	59	0.114	0.619	0.381	7813	5086	5296	9099	0	0	0	0	0	0	0	0	0	0	0	0	0	1086	0
7174E2_just_ephedra.fasta	51	303	15453	288	1.864	59	0.195	40	0.132	0.667	0.333	4072	2440	2610	6043	0	0	0	0	0	0	0	0	0	0	0	0	0	288	0
7174E3_just_ephedra.fasta	54	801	43254	1662	3.842	147	0.184	77	0.096	0.65	0.35	13612	5637	8917	13426	0	0	0	0	0	0	0	0	0	0	0	0	0	1662	0
7174E4_just_ephedra.fasta	66	795	52470	2054	3.915	205	0.258	113	0.142	0.651	0.349	16086	8423	9184	16723	0	0	0	0	0	0	0	0	0	0	0	0	0	2054	0
7174E5_just_ephedra.fasta	35	627	21945	1770	8.066	127	0.203	55	0.088	0.666	0.334	6324	3254	3461	7136	0	0	0	0	0	0	0	0	0	0	0	0	0	1770	0
7296E1_just_ephedra.fasta	54	638	34452	5982	17.363	170	0.266	83	0.13	0.551	0.449	7617	6230	6478	8145	0	0	0	0	0	0	0	0	0	0	0	0	0	5982	0
7296E2_just_ephedra.fasta	36	549	19764	816	4.129	86	0.157	37	0.067	0.663	0.337	6046	2974	3399	6529	0	0	0	0	0	0	0	0	0	0	0	0	0	816	0
7313E3_just_ephedra.fasta	44	633	27852	1513	5.432	118	0.186	50	0.079	0.671	0.329	8198	3651	5017	9473	0	0	0	0	0	0	0	0	0	0	0	0	0	1513	0
7313E4_just_ephedra.fasta	42	667	28014	1259	4.494	95	0.142	55	0.082	0.593	0.407	6741	4500	6350	9164	0	0	0	0	0	0	0	0	0	0	0	0	0	1259	0
7313E5_just_ephedra.fasta	34	411	13974	634	4.537	57	0.139	32	0.078	0.601	0.399	3683	2237	3073	4347	0	0	0	0	0	0	0	0	0	0	0	0	0	634	0
7324E1_just_ephedra.fasta	46	362	16652	263	1.579	54	0.149	27	0.075	0.619	0.381	5311	2825	3431	4822	0	0	0	0	0	0	0	0	0	0	0	0	0	263	0
7324E2_just_ephedra.fasta	53	633	33549	2687	8.009	119	0.188	60	0.095	0.643	0.357	9731	5036	5978	10117	0	0	0	0	0	0	0	0	0	0	0	0	0	2687	0
7324E3_just_ephedra.fasta	59	567	33453	765	2.287	122	0.215	67	0.118	0.68	0.32	11210	5639	4823	11016	0	0	0	0	0	0	0	0	0	0	0	0	0	765	0
7325E1_just_ephedra.fasta	44	508	22352	239	1.069	76	0.15	35	0.069	0.469	0.531	5449	4674	7055	4935	0	0	0	0	0	0	0	0	0	0	0	0	0	239	0
7325E2_just_ephedra.fasta	46	402	18492	270	1.46	55	0.137	25	0.062	0.63	0.37	4832	4417	2332	6641	0	0	0	0	0	0	0	0	0	0	0	0	0	270	0
7331E1_just_ephedra.fasta	46	316	14536	2998	20.625	60	0.19	29	0.092	0.708	0.292	3620	1497	1862	4559	0	0	0	0	0	0	0	0	0	0	0	0	0	2998	0
7331E2_just_ephedra.fasta	34	276	9384	249	2.653	37	0.134	19	0.069	0.692	0.308	2874	1187	1628	3446	0	0	0	0	0	0	0	0	0	0	0	0	0	249	0
7331E3_just_ephedra.fasta	61	350	21350	3401	15.93	89	0.254	51	0.146	0.683	0.317	5703	2483	3207	6556	0	0	0	0	0	0	0	0	0	0	0	0	0	3401	0
7331E4_just_ephedra.fasta	65	798	51870	3302	6.366	205	0.257	98	0.123	0.666	0.334	15562	6830	9343	16833	0	0	0	0	0	0	0	0	0	0	0	0	0	3302	0
7333E1_just_ephedra.fasta	53	868	46004	1261	2.741	244	0.281	129	0.149	0.45	0.55	12095	11353	13242	8053	0	0	0	0	0	0	0	0	0	0	0	0	0	1261	0
7336E1_just_ephedra.fasta	62	705	43710	4809	11.002	167	0.237	94	0.133	0.537	0.463	9940	8524	9522	10915	0	0	0	0	0	0	0	0	0	0	0	0	0	4809	0
7363E1_just_ephedra.fasta	49	315	15435	54	0.35	29	0.092	14	0.044	0.631	0.369	4665	2696	2979	5041	0	0	0	0	0	0	0	0	0	0	0	0	0	54	0
7363E2_just_ephedra.fasta	44	450	19800	1103	5.571	88	0.196	43	0.096	0.674	0.326	5386	2521	3570	7220	0	0	0	0	0	0	0	0	0	0	0	0	0	1103	0
7363E3_just_ephedra.fasta	38	630	23940	642	2.682	108	0.171	62	0.098	0.664	0.336	6828	3807	4029	8634	0	0	0	0	0	0	0	0	0	0	0	0	0	642	0
7367E2_just_ephedra.fasta	32	246	7872	409	5.196	42	0.171	21	0.085	0.67	0.33	2264	1255	1214	2730	0	0	0	0	0	0	0	0	0	0	0	0	0	409	0
7367E3_just_ephedra.fasta	67	261	17487	3852	22.028	42	0.161	16	0.061	0.635	0.365	4672	2229	2797	3937	0	0	0	0	0	0	0	0	0	0	0	0	0	3852	0
7583E1_just_ephedra.fasta	41	802	32882	149	0.453	100	0.125	36	0.045	0.579	0.421	8410	6194	7586	10543	0	0	0	0	0	0	0	0	0	0	0	0	0	149	0
7628E1_just_ephedra.fasta	54	546	29484	1815	6.156	105	0.192	55	0.101	0.706	0.294	9615	4014	4098	9942	0	0	0	0	0	0	0	0	0	0	0	0	0	1815	0
7628E2_just_ephedra.fasta	35	708	24780	189	0.763	78	0.11	38	0.054	0.651	0.349	8913	3167	5407	7104	0	0	0	0	0	0	0	0	0	0	0	0	0	189	0
AT1G03910E1_just_ephedra.fasta	31	555	17205	1253	7.283	108	0.195	41	0.074	0.633	0.367	4943	2558	3287	5164	0	0	0	0	0	0	0	0	0	0	0	0	0	1253	0
AT1G03910E2_just_ephedra.fasta	37	431	15947	824	5.167	59	0.137	19	0.044	0.667	0.333	4382	1892	3146	5703	0	0	0	0	0	0	0	0	0	0	0	0	0	824	0
AT1G03910E3_just_ephedra.fasta	30	394	11820	399	3.376	70	0.178	22	0.056	0.654	0.346	3959	1952	1989	3521	0	0	0	0	0	0	0	0	0	0	0	0	0	399	0
AT1G03910E4_just_ephedra.fasta	36	402	14472	414	2.861	88	0.219	40	0.1	0.659	0.341	4794	2157	2633	4474	0	0	0	0	0	0	0	0	0	0	0	0	0	414	0
AT1G05940E1_just_ephedra.fasta	34	330	11220	0	0	38	0.115	19	0.058	0.643	0.357	4286	2108	1893	2933	0	0	0	0	0	0	0	0	0	0	0	0	0	0	0
AT1G05940E3_just_ephedra.fasta	68	297	20196	129	0.639	27	0.091	18	0.061	0.581	0.419	7747	4071	4335	3914	0	0	0	0	0	0	0	0	0	0	0	0	0	129	0
AT1G05940E4_just_ephedra.fasta	30	573	17190	291	1.693	63	0.11	15	0.026	0.698	0.302	6647	2871	2227	5154	0	0	0	0	0	0	0	0	0	0	0	0	0	291	0
AT1G09620E1_just_ephedra.fasta	66	1602	105732	2146	2.03	262	0.164	136	0.085	0.598	0.402	30391	18076	23520	31599	0	0	0	0	0	0	0	0	0	0	0	0	0	2146	0
AT1G10760E1_just_ephedra.fasta	37	338	12506	275	2.199	41	0.121	23	0.068	0.612	0.388	2981	1994	2748	4508	0	0	0	0	0	0	0	0	0	0	0	0	0	275	0
AT1G10760E2_just_ephedra.fasta	30	247	7410	141	1.903	14	0.057	7	0.028	0.661	0.339	2503	1331	1136	2299	0	0	0	0	0	0	0	0	0	0	0	0	0	141	0
AT1G10760E3_just_ephedra.fasta	44	361	15884	590	3.714	66	0.183	29	0.08	0.66	0.34	4518	2550	2663	5563	0	0	0	0	0	0	0	0	0	0	0	0	0	590	0
AT1G10760E4_just_ephedra.fasta	53	303	16059	288	1.793	38	0.125	22	0.073	0.705	0.295	5345	2110	2523	5793	0	0	0	0	0	0	0	0	0	0	0	0	0	288	0
AT1G10760E5_just_ephedra.fasta	68	555	37740	894	2.369	88	0.159	44	0.079	0.658	0.342	10967	5578	7031	13270	0	0	0	0	0	0	0	0	0	0	0	0	0	894	0
AT1G50380E2_just_ephedra.fasta	48	642	30816	1722	5.588	153	0.238	79	0.123	0.725	0.275	7950	3559	4435	13150	0	0	0	0	0	0	0	0	0	0	0	0	0	1722	0
AT1G50380E4_just_ephedra.fasta	60	350	21000	5545	26.405	92	0.263	49	0.14	0.673	0.327	4167	2332	2820	6136	0	0	0	0	0	0	0	0	0	0	0	0	0	5545	0
AT1G63660E1_just_ephedra.fasta	40	1095	43800	1826	4.169	297	0.271	146	0.133	0.483	0.517	10109	11088	10586	10191	0	0	0	0	0	0	0	0	0	0	0	0	0	1826	0
AT1G63660E2_just_ephedra.fasta	68	486	33048	1482	4.484	109	0.224	48	0.099	0.626	0.374	8330	5271	6508	11457	0	0	0	0	0	0	0	0	0	0	0	0	0	1482	0
AT1G63660E3_just_ephedra.fasta	68	459	31212	223	0.714	73	0.159	30	0.065	0.618	0.382	9636	4816	7031	9506	0	0	0	0	0	0	0	0	0	0	0	0	0	223	0
AT1G63660E4_just_ephedra.fasta	35	252	8820	87	0.986	24	0.095	16	0.063	0.631	0.369	2453	1513	1712	3055	0	0	0	0	0	0	0	0	0	0	0	0	0	87	0
AT1G63660E5_just_ephedra.fasta	68	495	33660	2676	7.95	105	0.212	64	0.129	0.67	0.33	10305	4833	5343	10503	0	0	0	0	0	0	0	0	0	0	0	0	0	2676	0
AT1G63660E6_just_ephedra.fasta	38	577	21926	824	3.758	114	0.198	68	0.118	0.665	0.335	5663	3187	3883	8369	0	0	0	0	0	0	0	0	0	0	0	0	0	824	0
AT1G64970E1_just_ephedra.fasta	58	486	28188	1683	5.971	167	0.344	99	0.204	0.562	0.438	6882	7657	3953	8013	0	0	0	0	0	0	0	0	0	0	0	0	0	1683	0
AT1G64970E2_just_ephedra.fasta	63	492	30996	2736	8.827	124	0.252	66	0.134	0.632	0.368	8088	4500	5872	9800	0	0	0	0	0	0	0	0	0	0	0	0	0	2736	0
AT1G64970E3_just_ephedra.fasta	44	549	24156	1434	5.936	105	0.191	56	0.102	0.681	0.319	6783	3091	4149	8699	0	0	0	0	0	0	0	0	0	0	0	0	0	1434	0
AT1G64970E4_just_ephedra.fasta	59	581	34279	4713	13.749	182	0.313	87	0.15	0.684	0.316	8301	4429	4865	11971	0	0	0	0	0	0	0	0	0	0	0	0	0	4713	0
AT1G64970E6_just_ephedra.fasta	54	348	18792	683	3.635	81	0.233	43	0.124	0.657	0.343	5115	2190	4011	6793	0	0	0	0	0	0	0	0	0	0	0	0	0	683	0
AT1G64970E7_just_ephedra.fasta	39	582	22698	444	1.956	98	0.168	38	0.065	0.657	0.343	7896	3825	3804	6729	0	0	0	0	0	0	0	0	0	0	0	0	0	444	0
AT1G65650E2_just_ephedra.fasta	59	573	33807	1878	5.555	85	0.148	50	0.087	0.681	0.319	8872	4891	5306	12860	0	0	0	0	0	0	0	0	0	0	0	0	0	1878	0
AT1G65650E3_just_ephedra.fasta	65	1173	76245	3800	4.984	384	0.327	168	0.143	0.633	0.367	23997	11096	15474	21878	0	0	0	0	0	0	0	0	0	0	0	0	0	3800	0
AT1G78620E1_just_ephedra.fasta	54	693	37422	4315	11.531	289	0.417	189	0.273	0.539	0.461	8801	7188	8042	9076	0	0	0	0	0	0	0	0	0	0	0	0	0	4315	0
AT1G78620E2_just_ephedra.fasta	38	720	27360	1264	4.62	153	0.212	72	0.1	0.664	0.336	7241	3770	4989	10096	0	0	0	0	0	0	0	0	0	0	0	0	0	1264	0
AT1G78620E3_just_ephedra.fasta	36	594	21384	1800	8.418	125	0.21	56	0.094	0.663	0.337	5533	3059	3540	7452	0	0	0	0	0	0	0	0	0	0	0	0	0	1800	0
AT1G78620E4_just_ephedra.fasta	43	336	14448	843	5.835	61	0.182	45	0.134	0.688	0.312	4580	1911	2335	4779	0	0	0	0	0	0	0	0	0	0	0	0	0	843	0
AT1G79730E1_just_ephedra.fasta	63	381	24003	36	0.15	36	0.094	20	0.052	0.634	0.366	7350	4240	4535	7842	0	0	0	0	0	0	0	0	0	0	0	0	0	36	0
AT1G79730E2_just_ephedra.fasta	34	228	7752	87	1.122	24	0.105	14	0.061	0.686	0.314	2292	1178	1231	2964	0	0	0	0	0	0	0	0	0	0	0	0	0	87	0
AT1G79730E3_just_ephedra.fasta	37	213	7881	399	5.063	33	0.155	8	0.038	0.676	0.324	2303	1386	1039	2754	0	0	0	0	0	0	0	0	0	0	0	0	0	399	0
AT1G79730E4_just_ephedra.fasta	58	195	11310	51	0.451	16	0.082	10	0.051	0.657	0.343	4008	1822	2044	3385	0	0	0	0	0	0	0	0	0	0	0	0	0	51	0
AT1G79730E5_just_ephedra.fasta	47	192	9024	0	0	13	0.068	7	0.036	0.645	0.355	2604	1220	1990	3210	0	0	0	0	0	0	0	0	0	0	0	0	0	0	0
AT1G79730E6_just_ephedra.fasta	61	393	23973	1514	6.315	81	0.206	47	0.12	0.692	0.308	7137	3233	3691	8398	0	0	0	0	0	0	0	0	0	0	0	0	0	1514	0
AT1G79730E8_just_ephedra.fasta	49	459	22491	231	1.027	68	0.148	32	0.07	0.671	0.329	6980	2816	4515	7949	0	0	0	0	0	0	0	0	0	0	0	0	0	231	0
AT2G25870E2_just_ephedra.fasta	67	280	18760	1609	8.577	80	0.286	41	0.146	0.665	0.335	5018	2497	3259	6377	0	0	0	0	0	0	0	0	0	0	0	0	0	1609	0
AT2G25870E5_just_ephedra.fasta	67	360	24120	4464	18.507	95	0.264	49	0.136	0.658	0.342	6091	3465	3139	6961	0	0	0	0	0	0	0	0	0	0	0	0	0	4464	0
AT2G25870E7_just_ephedra.fasta	66	438	28908	477	1.65	75	0.171	52	0.119	0.648	0.352	7733	4320	5691	10687	0	0	0	0	0	0	0	0	0	0	0	0	0	477	0
AT2G25870E8_just_ephedra.fasta	47	483	22701	726	3.198	97	0.201	52	0.108	0.654	0.346	5899	3230	4374	8472	0	0	0	0	0	0	0	0	0	0	0	0	0	726	0
AT2G30200E1_just_ephedra.fasta	64	348	22272	1761	7.907	74	0.213	29	0.083	0.611	0.389	5869	3992	3967	6683	0	0	0	0	0	0	0	0	0	0	0	0	0	1761	0
AT2G30200E3_just_ephedra.fasta	62	375	23250	63	0.271	41	0.109	20	0.053	0.651	0.349	6896	3782	4312	8197	0	0	0	0	0	0	0	0	0	0	0	0	0	63	0
AT2G30200E4_just_ephedra.fasta	54	447	24138	724	2.999	91	0.204	49	0.11	0.66	0.34	8729	3368	4609	6708	0	0	0	0	0	0	0	0	0	0	0	0	0	724	0
AT2G30200E5_just_ephedra.fasta	30	417	12510	627	5.012	44	0.106	18	0.043	0.635	0.365	3633	1996	2342	3912	0	0	0	0	0	0	0	0	0	0	0	0	0	627	0
AT2G30200E6_just_ephedra.fasta	63	570	35910	1176	3.275	120	0.211	60	0.105	0.685	0.315	11148	4877	6046	12663	0	0	0	0	0	0	0	0	0	0	0	0	0	1176	0
AT2G32600E1_just_ephedra.fasta	57	743	42351	9335	22.042	255	0.343	117	0.157	0.451	0.549	8745	8678	9197	6396	0	0	0	0	0	0	0	0	0	0	0	0	0	9335	0
AT2G32600E2_just_ephedra.fasta	68	565	38420	5465	14.224	219	0.388	148	0.262	0.684	0.316	9378	5606	4821	13150	0	0	0	0	0	0	0	0	0	0	0	0	0	5465	0
AT2G32600E3_just_ephedra.fasta	60	302	18120	8236	45.453	108	0.358	52	0.172	0.668	0.332	3022	1614	1665	3583	0	0	0	0	0	0	0	0	0	0	0	0	0	8236	0
AT2G32600E4_just_ephedra.fasta	49	293	14357	212	1.477	54	0.184	35	0.119	0.708	0.292	4393	1633	2493	5626	0	0	0	0	0	0	0	0	0	0	0	0	0	212	0
AT2G40840E1_just_ephedra.fasta	49	318	15582	415	2.663	63	0.198	28	0.088	0.704	0.296	5073	1810	2676	5608	0	0	0	0	0	0	0	0	0	0	0	0	0	415	0
AT2G40840E2_just_ephedra.fasta	31	348	10788	132	1.224	47	0.135	23	0.066	0.665	0.335	3325	1854	1724	3753	0	0	0	0	0	0	0	0	0	0	0	0	0	132	0
AT2G40840E3_just_ephedra.fasta	47	260	12220	225	1.841	37	0.142	16	0.062	0.61	0.39	3251	2279	2404	4061	0	0	0	0	0	0	0	0	0	0	0	0	0	225	0
AT2G40840E4_just_ephedra.fasta	63	321	20223	486	2.403	69	0.215	37	0.115	0.662	0.338	5881	3324	3353	7179	0	0	0	0	0	0	0	0	0	0	0	0	0	486	0
AT2G40840E6_just_ephedra.fasta	32	441	14112	261	1.849	66	0.15	29	0.066	0.693	0.307	4775	2014	2234	4828	0	0	0	0	0	0	0	0	0	0	0	0	0	261	0
AT2G42490E1_just_ephedra.fasta	68	1032	70176	699	0.996	195	0.189	105	0.102	0.553	0.447	18668	13753	17259	19797	0	0	0	0	0	0	0	0	0	0	0	0	0	699	0
AT3G04600E1_just_ephedra.fasta	54	778	42012	5150	12.258	267	0.343	177	0.228	0.609	0.391	11579	7490	6870	10923	0	0	0	0	0	0	0	0	0	0	0	0	0	5150	0
AT3G04600E2_just_ephedra.fasta	56	390	21840	683	3.127	85	0.218	42	0.108	0.671	0.329	5582	3679	3283	8613	0	0	0	0	0	0	0	0	0	0	0	0	0	683	0
AT3G04600E3_just_ephedra.fasta	52	573	29796	1851	6.212	105	0.183	41	0.072	0.682	0.318	8726	4122	4742	10355	0	0	0	0	0	0	0	0	0	0	0	0	0	1851	0
AT3G10840E2_just_ephedra.fasta	52	579	30108	1848	6.138	117	0.202	66	0.114	0.703	0.297	8994	3611	4799	10856	0	0	0	0	0	0	0	0	0	0	0	0	0	1848	0
AT3G10940E2_just_ephedra.fasta	39	349	13611	1131	8.309	65	0.186	39	0.112	0.652	0.348	3662	2103	2240	4475	0	0	0	0	0	0	0	0	0	0	0	0	0	1131	0
AT3G10940E3_just_ephedra.fasta	47	435	20445	510	2.494	70	0.161	34	0.078	0.667	0.333	7113	2825	3808	6189	0	0	0	0	0	0	0	0	0	0	0	0	0	510	0
AT3G13940E1_just_ephedra.fasta	63	861	54243	7477	13.784	365	0.424	218	0.253	0.568	0.432	12735	9248	10858	13925	0	0	0	0	0	0	0	0	0	0	0	0	0	7477	0
AT3G17810E2_just_ephedra.fasta	32	347	11104	802	7.223	44	0.127	20	0.058	0.642	0.358	3120	1979	1696	3507	0	0	0	0	0	0	0	0	0	0	0	0	0	802	0
AT3G17810E4_just_ephedra.fasta	42	315	13230	441	3.333	67	0.213	42	0.133	0.677	0.323	3245	1754	2385	5405	0	0	0	0	0	0	0	0	0	0	0	0	0	441	0
AT3G17810E5_just_ephedra.fasta	40	486	19440	462	2.377	109	0.224	64	0.132	0.669	0.331	6205	2925	3356	6492	0	0	0	0	0	0	0	0	0	0	0	0	0	462	0
AT3G47930E1_just_ephedra.fasta	55	575	31625	881	2.786	111	0.193	61	0.106	0.617	0.383	10071	5349	6413	8911	0	0	0	0	0	0	0	0	0	0	0	0	0	881	0
AT3G47930E2_just_ephedra.fasta	40	492	19680	1185	6.021	93	0.189	35	0.071	0.634	0.366	5685	2978	3776	6056	0	0	0	0	0	0	0	0	0	0	0	0	0	1185	0
AT3G56940E1_just_ephedra.fasta	44	247	10868	1961	18.044	25	0.101	14	0.057	0.616	0.384	2843	1758	1711	2595	0	0	0	0	0	0	0	0	0	0	0	0	0	1961	0
AT3G56940E2_just_ephedra.fasta	31	349	10819	274	2.533	51	0.146	26	0.074	0.685	0.315	3128	1717	1610	4090	0	0	0	0	0	0	0	0	0	0	0	0	0	274	0
AT3G56940E3_just_ephedra.fasta	42	390	16380	55	0.336	56	0.144	37	0.095	0.623	0.377	4668	2648	3508	5501	0	0	0	0	0	0	0	0	0	0	0	0	0	55	0
AT3G59380E1_just_ephedra.fasta	45	263	11835	158	1.335	48	0.183	15	0.057	0.651	0.349	3152	1687	2390	4448	0	0	0	0	0	0	0	0	0	0	0	0	0	158	0
AT3G59380E2_just_ephedra.fasta	43	618	26574	378	1.422	122	0.197	71	0.115	0.625	0.375	7415	4077	5737	8967	0	0	0	0	0	0	0	0	0	0	0	0	0	378	0
AT4G06599E1_just_ephedra.fasta	40	404	16160	356	2.203	60	0.149	29	0.072	0.65	0.35	4401	2625	2910	5868	0	0	0	0	0	0	0	0	0	0	0	0	0	356	0
AT4G06599E2_just_ephedra.fasta	39	558	21762	2151	9.884	142	0.254	96	0.172	0.666	0.334	6462	2660	3888	6601	0	0	0	0	0	0	0	0	0	0	0	0	0	2151	0
AT4G09010E1_just_ephedra.fasta	62	609	37758	3987	10.559	133	0.218	71	0.117	0.665	0.335	10568	5373	5909	11921	0	0	0	0	0	0	0	0	0	0	0	0	0	3987	0
AT4G09010E2_just_ephedra.fasta	40	371	14840	1124	7.574	34	0.092	18	0.049	0.642	0.358	4154	2455	2457	4650	0	0	0	0	0	0	0	0	0	0	0	0	0	1124	0
AT4G09010E3_just_ephedra.fasta	48	428	20544	141	0.686	53	0.124	25	0.058	0.651	0.349	6774	3605	3515	6509	0	0	0	0	0	0	0	0	0	0	0	0	0	141	0
AT4G22720E1_just_ephedra.fasta	48	570	27360	1477	5.398	115	0.202	55	0.096	0.462	0.538	5632	8252	5653	6346	0	0	0	0	0	0	0	0	0	0	0	0	0	1477	0
AT4G22720E2_just_ephedra.fasta	46	392	18032	1334	7.398	62	0.158	33	0.084	0.65	0.35	4643	2595	3240	6220	0	0	0	0	0	0	0	0	0	0	0	0	0	1334	0
AT4G22720E3_just_ephedra.fasta	63	633	39879	441	1.106	101	0.16	60	0.095	0.617	0.383	12410	5798	9307	11923	0	0	0	0	0	0	0	0	0	0	0	0	0	441	0
AT4G24620E10_just_ephedra.fasta	65	621	40365	1330	3.295	146	0.235	87	0.14	0.672	0.328	11080	5745	7033	15177	0	0	0	0	0	0	0	0	0	0	0	0	0	1330	0
AT4G24620E11_just_ephedra.fasta	67	623	41741	3024	7.245	137	0.22	62	0.1	0.657	0.343	12415	5909	7345	13048	0	0	0	0	0	0	0	0	0	0	0	0	0	3024	0
AT4G24620E12_just_ephedra.fasta	48	210	10080	1032	10.238	36	0.171	20	0.095	0.623	0.377	2376	1440	1930	3302	0	0	0	0	0	0	0	0	0	0	0	0	0	1032	0
AT4G24620E13_just_ephedra.fasta	44	402	17688	810	4.579	86	0.214	38	0.095	0.66	0.34	4928	2720	3024	6206	0	0	0	0	0	0	0	0	0	0	0	0	0	810	0
AT4G24620E14_just_ephedra.fasta	57	591	33687	1884	5.593	125	0.212	80	0.135	0.639	0.361	8983	4898	6549	11373	0	0	0	0	0	0	0	0	0	0	0	0	0	1884	0
AT4G24620E1_just_ephedra.fasta	50	410	20500	841	4.102	102	0.249	54	0.132	0.657	0.343	5720	3215	3533	7191	0	0	0	0	0	0	0	0	0	0	0	0	0	841	0
AT4G24620E2_just_ephedra.fasta	46	350	16100	1895	11.77	68	0.194	31	0.089	0.632	0.368	3578	2622	2576	5429	0	0	0	0	0	0	0	0	0	0	0	0	0	1895	0
AT4G24620E3_just_ephedra.fasta	42	303	12726	357	2.805	44	0.145	24	0.079	0.692	0.308	4286	1850	1964	4269	0	0	0	0	0	0	0	0	0	0	0	0	0	357	0
AT4G24620E4_just_ephedra.fasta	63	429	27027	172	0.636	96	0.224	47	0.11	0.662	0.338	7929	4055	5022	9849	0	0	0	0	0	0	0	0	0	0	0	0	0	172	0
AT4G24620E5_just_ephedra.fasta	50	380	19000	541	2.847	73	0.192	46	0.121	0.617	0.383	5110	3787	3262	6300	0	0	0	0	0	0	0	0	0	0	0	0	0	541	0
AT4G24620E6_just_ephedra.fasta	30	144	4320	15	0.347	6	0.042	3	0.021	0.628	0.372	1119	658	942	1586	0	0	0	0	0	0	0	0	0	0	0	0	0	15	0
AT4G24620E8_just_ephedra.fasta	37	229	8473	151	1.782	29	0.127	20	0.087	0.656	0.344	2719	1382	1482	2739	0	0	0	0	0	0	0	0	0	0	0	0	0	151	0
AT4G34450E2_just_ephedra.fasta	45	327	14715	233	1.583	46	0.141	31	0.095	0.67	0.33	4183	2045	2745	5509	0	0	0	0	0	0	0	0	0	0	0	0	0	233	0
AT4G34450E4_just_ephedra.fasta	65	390	25350	4765	18.797	79	0.203	52	0.133	0.652	0.348	5655	3256	3757	7917	0	0	0	0	0	0	0	0	0	0	0	0	0	4765	0
AT4G34450E5_just_ephedra.fasta	47	283	13301	1229	9.24	60	0.212	24	0.085	0.615	0.385	3751	2449	2230	3642	0	0	0	0	0	0	0	0	0	0	0	0	0	1229	0
AT4G34450E6_just_ephedra.fasta	35	465	16275	211	1.296	84	0.181	38	0.082	0.68	0.32	4245	2360	2780	6679	0	0	0	0	0	0	0	0	0	0	0	0	0	211	0
AT5G04710E1_just_ephedra.fasta	39	447	17433	627	3.597	89	0.199	49	0.11	0.646	0.354	5278	2955	2977	5596	0	0	0	0	0	0	0	0	0	0	0	0	0	627	0
AT5G04710E3_just_ephedra.fasta	67	408	27336	1009	3.691	100	0.245	54	0.132	0.703	0.297	9482	3790	4019	9036	0	0	0	0	0	0	0	0	0	0	0	0	0	1009	0
AT5G04710E4_just_ephedra.fasta	60	687	41220	1536	3.726	170	0.247	95	0.138	0.659	0.341	11349	5634	7906	14795	0	0	0	0	0	0	0	0	0	0	0	0	0	1536	0
AT5G08530E1_just_ephedra.fasta	68	1626	110568	3680	3.328	212	0.13	92	0.057	0.566	0.434	29046	18859	27412	31571	0	0	0	0	0	0	0	0	0	0	0	0	0	3680	0
AT5G13030E1_just_ephedra.fasta	68	783	53244	2905	5.456	176	0.225	112	0.143	0.648	0.352	15476	8151	9572	17140	0	0	0	0	0	0	0	0	0	0	0	0	0	2905	0
AT5G17380E1_just_ephedra.fasta	68	780	53040	1698	3.201	295	0.378	182	0.233	0.557	0.443	12070	9941	12858	16473	0	0	0	0	0	0	0	0	0	0	0	0	0	1698	0
AT5G26860E1_just_ephedra.fasta	39	728	28392	2610	9.193	162	0.223	95	0.13	0.63	0.37	8026	4431	5095	8230	0	0	0	0	0	0	0	0	0	0	0	0	0	2610	0
AT5G26860E2_just_ephedra.fasta	41	618	25338	721	2.846	108	0.175	51	0.083	0.651	0.349	7608	3927	4672	8410	0	0	0	0	0	0	0	0	0	0	0	0	0	721	0
AT5G35080E2_just_ephedra.fasta	66	381	25146	5424	21.57	87	0.228	40	0.105	0.67	0.33	5501	2983	3569	7669	0	0	0	0	0	0	0	0	0	0	0	0	0	5424	0
AT5G35080E3_just_ephedra.fasta	47	352	16544	1390	8.402	57	0.162	32	0.091	0.636	0.364	4715	2966	2564	4909	0	0	0	0	0	0	0	0	0	0	0	0	0	1390	0
AT5G35080E4_just_ephedra.fasta	30	249	7470	6	0.08	24	0.096	11	0.044	0.707	0.293	2631	928	1263	2642	0	0	0	0	0	0	0	0	0	0	0	0	0	6	0
AT5G35080E5_just_ephedra.fasta	39	273	10647	396	3.719	37	0.136	26	0.095	0.694	0.306	3164	1428	1712	3947	0	0	0	0	0	0	0	0	0	0	0	0	0	396	0
AT5G35080E6_just_ephedra.fasta	33	492	16236	69	0.425	51	0.104	20	0.041	0.667	0.333	5185	2542	2842	5598	0	0	0	0	0	0	0	0	0	0	0	0	0	69	0
AT5G35690E2_just_ephedra.fasta	43	323	13889	449	3.233	55	0.17	27	0.084	0.659	0.341	4257	2200	2377	4606	0	0	0	0	0	0	0	0	0	0	0	0	0	449	0
AT5G35690E3_just_ephedra.fasta	56	244	13664	320	2.342	33	0.135	15	0.061	0.657	0.343	3992	1925	2650	4777	0	0	0	0	0	0	0	0	0	0	0	0	0	320	0
AT5G35690E4_just_ephedra.fasta	45	138	6210	6	0.097	21	0.152	8	0.058	0.615	0.385	1482	1293	1097	2332	0	0	0	0	0	0	0	0	0	0	0	0	0	6	0
AT5G35690E5_just_ephedra.fasta	33	732	24156	741	3.068	113	0.154	53	0.072	0.604	0.396	7345	3982	5294	6794	0	0	0	0	0	0	0	0	0	0	0	0	0	741	0
AT5G66090E2_just_ephedra.fasta	57	588	33516	1419	4.234	135	0.23	63	0.107	0.688	0.312	10127	4615	5383	11972	0	0	0	0	0	0	0	0	0	0	0	0	0	1419	0
AT5G66090E4_just_ephedra.fasta	40	312	12480	319	2.556	52	0.167	21	0.067	0.628	0.372	3467	1920	2609	4165	0	0	0	0	0	0	0	0	0	0	0	0	0	319	0
AT5G66090E5_just_ephedra.fasta	46	573	26358	520	1.973	119	0.208	57	0.099	0.689	0.311	8822	3552	4477	8987	0	0	0	0	0	0	0	0	0	0	0	0	0	520	0
Dataset 1 Ephedra and outgroup
4471E2_trimmed_filter.fasta	53	588	31164	6557	21.04	180	0.306	103	0.175	0.629	0.371	7955	3417	5407	7828	0	0	0	0	0	0	0	0	0	0	0	0	0	6557	0
4471E3_trimmed_filter.fasta	78	329	25662	3839	14.96	129	0.392	83	0.252	0.661	0.339	6599	3249	4017	7958	0	0	0	0	0	0	0	0	0	0	0	0	0	3839	0
4471E4_trimmed_filter.fasta	43	381	16383	4665	28.475	97	0.255	54	0.142	0.645	0.355	3289	1808	2135	4486	0	0	0	0	0	0	0	0	0	0	0	0	0	4665	0
4691E1_trimmed_filter.fasta	66	591	39006	10510	26.945	167	0.283	110	0.186	0.59	0.41	8535	5242	6245	8474	0	0	0	0	0	0	0	0	0	0	0	0	0	10510	0
4691E2_trimmed_filter.fasta	92	705	64860	17159	26.455	285	0.404	175	0.248	0.666	0.334	16315	6492	8806	16088	0	0	0	0	0	0	0	0	0	0	0	0	0	17159	0
4724E1_trimmed_filter.fasta	71	531	37701	10549	27.981	209	0.394	141	0.266	0.627	0.373	8076	4022	5820	9234	0	0	0	0	0	0	0	0	0	0	0	0	0	10549	0
4724E2_trimmed_filter.fasta	58	366	21228	5188	24.439	97	0.265	65	0.178	0.65	0.35	4879	3022	2230	5909	0	0	0	0	0	0	0	0	0	0	0	0	0	5188	0
4724E3_trimmed_filter.fasta	51	636	32436	5989	18.464	209	0.329	133	0.209	0.656	0.344	7891	4196	4706	9654	0	0	0	0	0	0	0	0	0	0	0	0	0	5989	0
4724E4_trimmed_filter.fasta	59	660	38940	11891	30.537	201	0.305	142	0.215	0.657	0.343	9417	3354	5436	8842	0	0	0	0	0	0	0	0	0	0	0	0	0	11891	0
4757E1_trimmed_filter.fasta	86	561	48246	12438	25.78	206	0.367	130	0.232	0.648	0.352	10442	6086	5789	13491	0	0	0	0	0	0	0	0	0	0	0	0	0	12438	0
4757E2_trimmed_filter.fasta	65	660	42900	12346	28.779	251	0.38	158	0.239	0.666	0.334	8432	4770	4967	12385	0	0	0	0	0	0	0	0	0	0	0	0	0	12346	0
4757E3_trimmed_filter.fasta	55	339	18645	4437	23.797	76	0.224	55	0.162	0.636	0.364	4012	2048	2898	5250	0	0	0	0	0	0	0	0	0	0	0	0	0	4437	0
4757E4_trimmed_filter.fasta	81	540	43740	11454	26.187	206	0.381	148	0.274	0.658	0.342	9255	4664	5548	12819	0	0	0	0	0	0	0	0	0	0	0	0	0	11454	0
4793E2_trimmed_filter.fasta	62	273	16926	4974	29.387	109	0.399	78	0.286	0.611	0.389	3300	1872	2712	4068	0	0	0	0	0	0	0	0	0	0	0	0	0	4974	0
4793E3_trimmed_filter.fasta	67	576	38592	5824	15.091	234	0.406	162	0.281	0.611	0.389	9209	5537	6968	11054	0	0	0	0	0	0	0	0	0	0	0	0	0	5824	0
4796E1_trimmed_filter.fasta	49	537	26313	5549	21.088	139	0.259	95	0.177	0.645	0.355	6214	3187	3928	7435	0	0	0	0	0	0	0	0	0	0	0	0	0	5549	0
4796E2_trimmed_filter.fasta	63	314	19782	5406	27.328	75	0.239	46	0.146	0.653	0.347	4873	2156	2452	4895	0	0	0	0	0	0	0	0	0	0	0	0	0	5406	0
4796E3_trimmed_filter.fasta	59	294	17346	3071	17.704	85	0.289	59	0.201	0.648	0.352	3564	2362	2519	5830	0	0	0	0	0	0	0	0	0	0	0	0	0	3071	0
4796E4_trimmed_filter.fasta	84	591	49644	8855	17.837	182	0.308	134	0.227	0.639	0.361	13146	5763	8499	13381	0	0	0	0	0	0	0	0	0	0	0	0	0	8855	0
4796E6_trimmed_filter.fasta	68	291	19788	2578	13.028	127	0.436	100	0.344	0.63	0.37	5511	3031	3256	5412	0	0	0	0	0	0	0	0	0	0	0	0	0	2578	0
4796E7_trimmed_filter.fasta	40	138	5520	779	14.112	30	0.217	21	0.152	0.645	0.355	1560	473	1151	1557	0	0	0	0	0	0	0	0	0	0	0	0	0	779	0
4848E2_trimmed_filter.fasta	81	699	56619	8851	15.633	321	0.459	193	0.276	0.582	0.418	12902	8060	11364	15442	0	0	0	0	0	0	0	0	0	0	0	0	0	8851	0
4848E3_trimmed_filter.fasta	86	693	59598	12899	21.643	276	0.398	174	0.251	0.637	0.363	13486	7226	9072	16915	0	0	0	0	0	0	0	0	0	0	0	0	0	12899	0
4848E4_trimmed_filter.fasta	61	512	31232	7398	23.687	212	0.414	141	0.275	0.57	0.43	7158	3734	6151	6791	0	0	0	0	0	0	0	0	0	0	0	0	0	7398	0
4848E5_trimmed_filter.fasta	83	372	30876	8940	28.955	237	0.637	157	0.422	0.655	0.345	6219	3822	3777	8118	0	0	0	0	0	0	0	0	0	0	0	0	0	8940	0
4893E1_trimmed_filter.fasta	54	618	33372	10605	31.778	183	0.296	114	0.184	0.599	0.401	7215	4442	4315	6795	0	0	0	0	0	0	0	0	0	0	0	0	0	10605	0
4893E2_trimmed_filter.fasta	85	377	32045	7759	24.213	125	0.332	85	0.225	0.64	0.36	7347	3655	4935	8349	0	0	0	0	0	0	0	0	0	0	0	0	0	7759	0
4893E3_trimmed_filter.fasta	62	211	13082	3086	23.59	96	0.455	72	0.341	0.656	0.344	3482	1312	1919	3283	0	0	0	0	0	0	0	0	0	0	0	0	0	3086	0
4893E4_trimmed_filter.fasta	51	297	15147	3122	20.611	108	0.364	66	0.222	0.614	0.386	3638	1945	2596	3846	0	0	0	0	0	0	0	0	0	0	0	0	0	3122	0
4893E5_trimmed_filter.fasta	60	349	20940	4796	22.904	107	0.307	69	0.198	0.687	0.313	5371	2220	2537	6016	0	0	0	0	0	0	0	0	0	0	0	0	0	4796	0
4893E6_trimmed_filter.fasta	63	567	35721	3958	11.08	149	0.263	98	0.173	0.689	0.311	9466	4580	5154	12563	0	0	0	0	0	0	0	0	0	0	0	0	0	3958	0
4932E1_trimmed_filter.fasta	68	710	48280	6504	13.471	291	0.41	224	0.315	0.621	0.379	13523	7226	8478	12549	0	0	0	0	0	0	0	0	0	0	0	0	0	6504	0
4932E2_trimmed_filter.fasta	60	306	18360	2338	12.734	91	0.297	72	0.235	0.639	0.361	4751	2339	3386	5546	0	0	0	0	0	0	0	0	0	0	0	0	0	2338	0
4932E3_trimmed_filter.fasta	61	540	32940	6577	19.967	162	0.3	107	0.198	0.643	0.357	7913	4466	4701	9283	0	0	0	0	0	0	0	0	0	0	0	0	0	6577	0
4989E1_trimmed_filter.fasta	70	412	28840	8086	28.037	151	0.367	111	0.269	0.601	0.399	5808	2981	5009	6956	0	0	0	0	0	0	0	0	0	0	0	0	0	8086	0
4989E2_trimmed_filter.fasta	51	238	12138	2629	21.659	74	0.311	59	0.248	0.6	0.4	3682	1441	2260	2126	0	0	0	0	0	0	0	0	0	0	0	0	0	2629	0
4989E3_trimmed_filter.fasta	72	384	27648	6010	21.738	126	0.328	89	0.232	0.628	0.372	6012	3288	4449	7889	0	0	0	0	0	0	0	0	0	0	0	0	0	6010	0
4989E4_trimmed_filter.fasta	53	309	16377	4252	25.963	179	0.579	135	0.437	0.603	0.397	4006	1747	3070	3302	0	0	0	0	0	0	0	0	0	0	0	0	0	4252	0
4992E5_trimmed_filter.fasta	55	498	27390	8593	31.373	239	0.48	144	0.289	0.646	0.354	5207	3215	3372	7003	0	0	0	0	0	0	0	0	0	0	0	0	0	8593	0
5018E10_trimmed_filter.fasta	86	627	53922	10205	18.925	247	0.394	148	0.236	0.64	0.36	12488	6204	9133	15892	0	0	0	0	0	0	0	0	0	0	0	0	0	10205	0
5018E2_trimmed_filter.fasta	88	658	57904	13268	22.914	270	0.41	175	0.266	0.685	0.315	14787	6531	7041	16277	0	0	0	0	0	0	0	0	0	0	0	0	0	13268	0
5018E3_trimmed_filter.fasta	49	383	18767	4919	26.211	114	0.298	74	0.193	0.639	0.361	3789	2316	2385	5358	0	0	0	0	0	0	0	0	0	0	0	0	0	4919	0
5018E4_trimmed_filter.fasta	61	180	10980	1928	17.559	43	0.239	36	0.2	0.662	0.338	2774	1254	1662	3362	0	0	0	0	0	0	0	0	0	0	0	0	0	1928	0
5018E6_trimmed_filter.fasta	87	600	52200	11516	22.061	194	0.323	109	0.182	0.646	0.354	12812	4925	8647	14300	0	0	0	0	0	0	0	0	0	0	0	0	0	11516	0
5018E7_trimmed_filter.fasta	45	393	17685	3753	21.221	146	0.372	103	0.262	0.656	0.344	4176	2376	2212	5168	0	0	0	0	0	0	0	0	0	0	0	0	0	3753	0
5018E8_trimmed_filter.fasta	56	534	29904	6493	21.713	155	0.29	104	0.195	0.649	0.351	6856	3636	4112	8807	0	0	0	0	0	0	0	0	0	0	0	0	0	6493	0
5018E9_trimmed_filter.fasta	84	581	48804	16093	32.975	225	0.387	151	0.26	0.681	0.319	9953	5251	4929	12578	0	0	0	0	0	0	0	0	0	0	0	0	0	16093	0
5034E1_trimmed_filter.fasta	48	329	15792	3912	24.772	63	0.191	42	0.128	0.665	0.335	3790	1603	2130	4357	0	0	0	0	0	0	0	0	0	0	0	0	0	3912	0
5034E3_trimmed_filter.fasta	78	303	23634	2368	10.019	131	0.432	104	0.343	0.642	0.358	6617	3138	4310	7201	0	0	0	0	0	0	0	0	0	0	0	0	0	2368	0
5034E4_trimmed_filter.fasta	51	159	8109	519	6.4	38	0.239	16	0.101	0.668	0.332	2585	786	1707	2512	0	0	0	0	0	0	0	0	0	0	0	0	0	519	0
5034E5_trimmed_filter.fasta	83	666	55278	11938	21.596	292	0.438	200	0.3	0.619	0.381	11858	7788	8075	15619	0	0	0	0	0	0	0	0	0	0	0	0	0	11938	0
5038E1_trimmed_filter.fasta	44	333	14652	3829	26.133	92	0.276	57	0.171	0.587	0.413	2485	2134	2119	4085	0	0	0	0	0	0	0	0	0	0	0	0	0	3829	0
5038E2_trimmed_filter.fasta	76	414	31464	6618	21.034	120	0.29	79	0.191	0.669	0.331	7645	3455	4316	9430	0	0	0	0	0	0	0	0	0	0	0	0	0	6618	0
5038E3_trimmed_filter.fasta	77	570	43890	12854	29.287	154	0.27	84	0.147	0.616	0.384	8274	5321	5423	12018	0	0	0	0	0	0	0	0	0	0	0	0	0	12854	0
5038E5_trimmed_filter.fasta	52	369	19188	3602	18.772	86	0.233	74	0.201	0.63	0.37	4873	2277	3252	5184	0	0	0	0	0	0	0	0	0	0	0	0	0	3602	0
5090E1_trimmed_filter.fasta	56	582	32592	8967	27.513	161	0.277	107	0.184	0.607	0.393	6381	3710	4880	8654	0	0	0	0	0	0	0	0	0	0	0	0	0	8967	0
5090E2_trimmed_filter.fasta	77	435	33495	9103	27.177	129	0.297	92	0.211	0.616	0.384	7027	4318	4518	8529	0	0	0	0	0	0	0	0	0	0	0	0	0	9103	0
5090E3_trimmed_filter.fasta	69	705	48645	14275	29.345	219	0.311	149	0.211	0.626	0.374	11161	6144	6138	10927	0	0	0	0	0	0	0	0	0	0	0	0	0	14275	0
5116E1_trimmed_filter.fasta	37	531	19647	4124	20.99	68	0.128	46	0.087	0.624	0.376	4459	2398	3084	5582	0	0	0	0	0	0	0	0	0	0	0	0	0	4124	0
5116E2_trimmed_filter.fasta	85	493	41905	9083	21.675	206	0.418	143	0.29	0.597	0.403	8249	5719	7259	11595	0	0	0	0	0	0	0	0	0	0	0	0	0	9083	0
5116E3_trimmed_filter.fasta	70	432	30240	5160	17.063	117	0.271	77	0.178	0.649	0.351	6155	4186	4436	10303	0	0	0	0	0	0	0	0	0	0	0	0	0	5160	0
5116E4_trimmed_filter.fasta	81	522	42282	7414	17.535	199	0.381	136	0.261	0.654	0.346	10098	5780	5953	13037	0	0	0	0	0	0	0	0	0	0	0	0	0	7414	0
5116E5_trimmed_filter.fasta	71	564	40044	8237	20.57	173	0.307	102	0.181	0.702	0.298	9062	4292	4843	13610	0	0	0	0	0	0	0	0	0	0	0	0	0	8237	0
5123E1_trimmed_filter.fasta	43	375	16125	2762	17.129	146	0.389	80	0.213	0.519	0.481	3402	3462	2856	3643	0	0	0	0	0	0	0	0	0	0	0	0	0	2762	0
5123E2_trimmed_filter.fasta	52	687	35724	2160	6.046	163	0.237	58	0.084	0.592	0.408	9299	5476	8070	10719	0	0	0	0	0	0	0	0	0	0	0	0	0	2160	0
5131E1_trimmed_filter.fasta	63	636	40068	10716	26.745	220	0.346	153	0.241	0.476	0.524	6456	6664	8716	7516	0	0	0	0	0	0	0	0	0	0	0	0	0	10716	0
5131E2_trimmed_filter.fasta	98	795	77910	19114	24.533	354	0.445	236	0.297	0.631	0.369	17694	8715	12224	20163	0	0	0	0	0	0	0	0	0	0	0	0	0	19114	0
5131E3_trimmed_filter.fasta	80	381	30480	7262	23.825	132	0.346	87	0.228	0.627	0.373	7434	3339	4948	7497	0	0	0	0	0	0	0	0	0	0	0	0	0	7262	0
5138E1_trimmed_filter.fasta	47	368	17296	5112	29.556	125	0.34	89	0.242	0.532	0.468	3682	2761	2854	2887	0	0	0	0	0	0	0	0	0	0	0	0	0	5112	0
5138E2_trimmed_filter.fasta	64	522	33408	4875	14.592	198	0.379	139	0.266	0.615	0.385	7721	5617	5129	10066	0	0	0	0	0	0	0	0	0	0	0	0	0	4875	0
5138E3_trimmed_filter.fasta	60	345	20700	4512	21.797	92	0.267	58	0.168	0.668	0.332	4552	2852	2388	6396	0	0	0	0	0	0	0	0	0	0	0	0	0	4512	0
5138E4_trimmed_filter.fasta	55	510	28050	6087	21.701	178	0.349	127	0.249	0.654	0.346	6840	3596	3760	7767	0	0	0	0	0	0	0	0	0	0	0	0	0	6087	0
5162E1_trimmed_filter.fasta	57	561	31977	4738	14.817	114	0.203	71	0.127	0.608	0.392	8607	5063	4994	8575	0	0	0	0	0	0	0	0	0	0	0	0	0	4738	0
5162E2_trimmed_filter.fasta	86	1404	120744	18139	15.023	706	0.503	543	0.387	0.643	0.357	34335	16133	19888	32249	0	0	0	0	0	0	0	0	0	0	0	0	0	18139	0
5162E3_trimmed_filter.fasta	95	754	71630	21592	30.144	290	0.385	196	0.26	0.663	0.337	16366	7046	9250	17376	0	0	0	0	0	0	0	0	0	0	0	0	0	21592	0
5163E10_trimmed_filter.fasta	61	197	12017	1867	15.536	100	0.508	77	0.391	0.644	0.356	3173	1241	2279	3457	0	0	0	0	0	0	0	0	0	0	0	0	0	1867	0
5163E11_trimmed_filter.fasta	68	303	20604	3397	16.487	97	0.32	84	0.277	0.638	0.362	5208	3022	3052	5925	0	0	0	0	0	0	0	0	0	0	0	0	0	3397	0
5163E12_trimmed_filter.fasta	57	456	25992	5497	21.149	122	0.268	92	0.202	0.645	0.355	6764	3091	3715	6925	0	0	0	0	0	0	0	0	0	0	0	0	0	5497	0
5163E2_trimmed_filter.fasta	46	445	20470	4341	21.207	138	0.31	90	0.202	0.676	0.324	5593	2433	2471	5632	0	0	0	0	0	0	0	0	0	0	0	0	0	4341	0
5163E4_trimmed_filter.fasta	77	462	35574	4659	13.097	202	0.437	149	0.323	0.617	0.383	9697	6528	5169	9521	0	0	0	0	0	0	0	0	0	0	0	0	0	4659	0
5163E5_trimmed_filter.fasta	75	228	17100	1777	10.392	82	0.36	57	0.25	0.65	0.35	4531	2320	2939	5533	0	0	0	0	0	0	0	0	0	0	0	0	0	1777	0
5163E6_trimmed_filter.fasta	57	216	12312	2128	17.284	62	0.287	40	0.185	0.65	0.35	3312	1636	1923	3313	0	0	0	0	0	0	0	0	0	0	0	0	0	2128	0
5163E7_trimmed_filter.fasta	97	228	22116	2971	13.434	76	0.333	49	0.215	0.644	0.356	6122	2776	3983	6264	0	0	0	0	0	0	0	0	0	0	0	0	0	2971	0
5163E8_trimmed_filter.fasta	85	531	45135	7715	17.093	175	0.33	124	0.234	0.654	0.346	12772	5207	7341	12100	0	0	0	0	0	0	0	0	0	0	0	0	0	7715	0
5163E9_trimmed_filter.fasta	71	390	27690	4535	16.378	146	0.374	106	0.272	0.627	0.373	6503	4124	4318	8210	0	0	0	0	0	0	0	0	0	0	0	0	0	4535	0
5177E1_trimmed_filter.fasta	95	756	71820	17794	24.776	299	0.396	202	0.267	0.569	0.431	13688	9403	13533	17402	0	0	0	0	0	0	0	0	0	0	0	0	0	17794	0
5177E2_trimmed_filter.fasta	61	710	43310	9667	22.32	280	0.394	202	0.285	0.619	0.381	9398	5780	6590	11875	0	0	0	0	0	0	0	0	0	0	0	0	0	9667	0
5188E1_trimmed_filter.fasta	80	402	32160	7954	24.733	196	0.488	132	0.328	0.518	0.482	6772	5748	5828	5858	0	0	0	0	0	0	0	0	0	0	0	0	0	7954	0
5188E2_trimmed_filter.fasta	80	576	46080	8253	17.91	229	0.398	144	0.25	0.661	0.339	10017	4929	7250	15631	0	0	0	0	0	0	0	0	0	0	0	0	0	8253	0
5188E3_trimmed_filter.fasta	71	657	46647	15073	32.313	224	0.341	139	0.212	0.645	0.355	10994	4161	6297	10122	0	0	0	0	0	0	0	0	0	0	0	0	0	15073	0
5200E1_trimmed_filter.fasta	58	543	31494	6178	19.616	139	0.256	86	0.158	0.554	0.446	7438	4956	6300	6622	0	0	0	0	0	0	0	0	0	0	0	0	0	6178	0
5200E2_trimmed_filter.fasta	64	674	43136	10165	23.565	210	0.312	150	0.223	0.61	0.39	9631	5349	6840	11151	0	0	0	0	0	0	0	0	0	0	0	0	0	10165	0
5200E3_trimmed_filter.fasta	79	573	45267	15448	34.126	200	0.349	133	0.232	0.596	0.404	8468	5288	5588	10475	0	0	0	0	0	0	0	0	0	0	0	0	0	15448	0
5200E4_trimmed_filter.fasta	86	582	50052	8873	17.728	158	0.271	108	0.186	0.648	0.352	13396	6088	7819	13876	0	0	0	0	0	0	0	0	0	0	0	0	0	8873	0
5206E1_trimmed_filter.fasta	93	642	59706	13441	22.512	203	0.316	139	0.217	0.637	0.363	15098	7211	9008	14948	0	0	0	0	0	0	0	0	0	0	0	0	0	13441	0
5206E2_trimmed_filter.fasta	65	642	41730	8671	20.779	181	0.282	127	0.198	0.652	0.348	11261	4676	5998	11124	0	0	0	0	0	0	0	0	0	0	0	0	0	8671	0
5206E3_trimmed_filter.fasta	66	558	36828	7970	21.641	155	0.278	94	0.168	0.652	0.348	9331	4456	4769	10302	0	0	0	0	0	0	0	0	0	0	0	0	0	7970	0
5260E1_trimmed_filter.fasta	53	323	17119	3984	23.272	86	0.266	53	0.164	0.62	0.38	4703	2113	2710	3609	0	0	0	0	0	0	0	0	0	0	0	0	0	3984	0
5271E1_trimmed_filter.fasta	78	585	45630	11580	25.378	188	0.321	123	0.21	0.682	0.318	10421	4596	5941	13092	0	0	0	0	0	0	0	0	0	0	0	0	0	11580	0
5271E2_trimmed_filter.fasta	75	663	49725	13725	27.602	239	0.36	151	0.228	0.651	0.349	10953	4969	6918	13160	0	0	0	0	0	0	0	0	0	0	0	0	0	13725	0
5271E3_trimmed_filter.fasta	57	585	33345	9384	28.142	169	0.289	122	0.209	0.682	0.318	7828	3698	3352	9083	0	0	0	0	0	0	0	0	0	0	0	0	0	9384	0
5273E1_trimmed_filter.fasta	57	603	34371	9745	28.352	193	0.32	134	0.222	0.631	0.369	7784	4412	4071	8359	0	0	0	0	0	0	0	0	0	0	0	0	0	9745	0
5273E2_trimmed_filter.fasta	75	579	43425	6829	15.726	192	0.332	129	0.223	0.695	0.305	10827	5107	5629	15033	0	0	0	0	0	0	0	0	0	0	0	0	0	6829	0
5273E3_trimmed_filter.fasta	62	431	26722	4909	18.371	147	0.341	112	0.26	0.627	0.373	6076	3383	4394	7960	0	0	0	0	0	0	0	0	0	0	0	0	0	4909	0
5273E4_trimmed_filter.fasta	75	192	14400	1509	10.479	64	0.333	49	0.255	0.631	0.369	3595	1899	2785	4612	0	0	0	0	0	0	0	0	0	0	0	0	0	1509	0
5273E5_trimmed_filter.fasta	80	699	55920	9135	16.336	298	0.426	239	0.342	0.623	0.377	15230	7363	9778	14414	0	0	0	0	0	0	0	0	0	0	0	0	0	9135	0
5273E6_trimmed_filter.fasta	57	329	18753	4258	22.706	112	0.34	83	0.252	0.616	0.384	4646	2517	2860	4472	0	0	0	0	0	0	0	0	0	0	0	0	0	4258	0
5273E7_trimmed_filter.fasta	74	736	54464	4399	8.077	427	0.58	347	0.471	0.609	0.391	16534	8555	10945	14031	0	0	0	0	0	0	0	0	0	0	0	0	0	4399	0
5273E8_trimmed_filter.fasta	71	506	35926	13802	38.418	149	0.294	88	0.174	0.638	0.362	7333	3018	4408	7365	0	0	0	0	0	0	0	0	0	0	0	0	0	13802	0
5280E1_trimmed_filter.fasta	67	567	37989	6169	16.239	224	0.395	131	0.231	0.626	0.374	9370	6044	5781	10625	0	0	0	0	0	0	0	0	0	0	0	0	0	6169	0
5280E2_trimmed_filter.fasta	92	804	73968	8694	11.754	320	0.398	224	0.279	0.621	0.379	18347	11682	12858	22387	0	0	0	0	0	0	0	0	0	0	0	0	0	8694	0
5280E3_trimmed_filter.fasta	79	513	40527	5863	14.467	131	0.255	91	0.177	0.64	0.36	10405	5355	6756	12148	0	0	0	0	0	0	0	0	0	0	0	0	0	5863	0
5280E4_trimmed_filter.fasta	63	317	19971	4403	22.047	102	0.322	59	0.186	0.601	0.399	3875	3093	2816	5784	0	0	0	0	0	0	0	0	0	0	0	0	0	4403	0
5280E5_trimmed_filter.fasta	60	426	25560	3570	13.967	87	0.204	63	0.148	0.637	0.363	6714	4080	3697	7499	0	0	0	0	0	0	0	0	0	0	0	0	0	3570	0
5280E6_trimmed_filter.fasta	44	351	15444	1497	9.693	80	0.228	50	0.142	0.626	0.374	3854	2279	2910	4904	0	0	0	0	0	0	0	0	0	0	0	0	0	1497	0
5296E10_trimmed_filter.fasta	50	597	29850	9254	31.002	177	0.296	118	0.198	0.609	0.391	5736	3146	4477	7237	0	0	0	0	0	0	0	0	0	0	0	0	0	9254	0
5296E1_trimmed_filter.fasta	52	621	32292	7566	23.43	290	0.467	158	0.254	0.627	0.373	6849	3662	5030	9185	0	0	0	0	0	0	0	0	0	0	0	0	0	7566	0
5296E2_trimmed_filter.fasta	77	544	41888	14450	34.497	170	0.312	107	0.197	0.612	0.388	7267	5143	5130	9898	0	0	0	0	0	0	0	0	0	0	0	0	0	14450	0
5296E3_trimmed_filter.fasta	79	582	45978	12130	26.382	168	0.289	97	0.167	0.603	0.397	8912	5551	7170	12215	0	0	0	0	0	0	0	0	0	0	0	0	0	12130	0
5299E1_trimmed_filter.fasta	58	336	19488	4036	20.71	128	0.381	89	0.265	0.672	0.328	4581	2589	2345	5937	0	0	0	0	0	0	0	0	0	0	0	0	0	4036	0
5299E3_trimmed_filter.fasta	69	393	27117	5005	18.457	93	0.237	52	0.132	0.641	0.359	5352	3392	3975	9393	0	0	0	0	0	0	0	0	0	0	0	0	0	5005	0
5318E1_trimmed_filter.fasta	86	591	50826	15768	31.023	255	0.431	168	0.284	0.638	0.362	9785	6204	6153	12916	0	0	0	0	0	0	0	0	0	0	0	0	0	15768	0
5318E2_trimmed_filter.fasta	88	341	30008	9198	30.652	90	0.264	57	0.167	0.666	0.334	5542	3197	3444	8627	0	0	0	0	0	0	0	0	0	0	0	0	0	9198	0
5318E3_trimmed_filter.fasta	92	423	38916	10537	27.076	126	0.298	73	0.173	0.647	0.353	7464	4175	4962	11778	0	0	0	0	0	0	0	0	0	0	0	0	0	10537	0
5326E1_trimmed_filter.fasta	81	495	40095	6152	15.344	223	0.451	155	0.313	0.626	0.374	10494	5021	7274	11154	0	0	0	0	0	0	0	0	0	0	0	0	0	6152	0
5326E2_trimmed_filter.fasta	87	644	56028	7093	12.66	291	0.452	232	0.36	0.592	0.408	13967	8904	10795	15269	0	0	0	0	0	0	0	0	0	0	0	0	0	7093	0
5326E3_trimmed_filter.fasta	80	339	27120	4215	15.542	138	0.407	94	0.277	0.611	0.389	6572	4510	4293	7530	0	0	0	0	0	0	0	0	0	0	0	0	0	4215	0
5326E4_trimmed_filter.fasta	73	567	41391	8762	21.169	171	0.302	104	0.183	0.668	0.332	9673	4122	5733	13101	0	0	0	0	0	0	0	0	0	0	0	0	0	8762	0
5335E2_trimmed_filter.fasta	45	537	24165	7385	30.561	110	0.205	67	0.125	0.657	0.343	4968	2640	2590	6582	0	0	0	0	0	0	0	0	0	0	0	0	0	7385	0
5335E4_trimmed_filter.fasta	72	149	10728	1555	14.495	41	0.275	23	0.154	0.655	0.345	2580	1145	1928	3520	0	0	0	0	0	0	0	0	0	0	0	0	0	1555	0
5335E5_trimmed_filter.fasta	62	291	18042	6554	36.326	62	0.213	45	0.155	0.674	0.326	4365	1480	1841	3802	0	0	0	0	0	0	0	0	0	0	0	0	0	6554	0
5335E6_trimmed_filter.fasta	64	588	37632	14796	39.318	118	0.201	70	0.119	0.645	0.355	6542	2928	4545	8821	0	0	0	0	0	0	0	0	0	0	0	0	0	14796	0
5335E7_trimmed_filter.fasta	75	317	23775	7340	30.873	110	0.347	82	0.259	0.632	0.368	5243	2949	2862	5381	0	0	0	0	0	0	0	0	0	0	0	0	0	7340	0
5335E8_trimmed_filter.fasta	91	486	44226	11161	25.236	205	0.422	131	0.27	0.598	0.402	10312	5711	7025	10017	0	0	0	0	0	0	0	0	0	0	0	0	0	11161	0
5343E1_trimmed_filter.fasta	64	1173	75072	16418	21.87	557	0.475	447	0.381	0.49	0.51	14360	16145	13599	14550	0	0	0	0	0	0	0	0	0	0	0	0	0	16418	0
5347E1_trimmed_filter.fasta	92	759	69828	20361	29.159	249	0.328	163	0.215	0.626	0.374	14236	7735	9765	17731	0	0	0	0	0	0	0	0	0	0	0	0	0	20361	0
5348E2_trimmed_filter.fasta	64	447	28608	4365	15.258	144	0.322	108	0.242	0.701	0.299	7224	2463	4508	10048	0	0	0	0	0	0	0	0	0	0	0	0	0	4365	0
5357E1_trimmed_filter.fasta	63	657	41391	9520	23	222	0.338	136	0.207	0.651	0.349	9004	4755	6182	11930	0	0	0	0	0	0	0	0	0	0	0	0	0	9520	0
5366E10_trimmed_filter.fasta	55	594	32670	9730	29.783	205	0.345	116	0.195	0.618	0.382	6148	3599	4706	8487	0	0	0	0	0	0	0	0	0	0	0	0	0	9730	0
5366E12_trimmed_filter.fasta	58	245	14210	2897	20.387	89	0.363	72	0.294	0.565	0.435	2767	2243	2620	3683	0	0	0	0	0	0	0	0	0	0	0	0	0	2897	0
5366E14_trimmed_filter.fasta	60	540	32400	12536	38.691	119	0.22	63	0.117	0.643	0.357	6996	2149	4093	6626	0	0	0	0	0	0	0	0	0	0	0	0	0	12536	0
5366E15_trimmed_filter.fasta	53	314	16642	3895	23.405	90	0.287	62	0.197	0.616	0.384	3649	2141	2367	4590	0	0	0	0	0	0	0	0	0	0	0	0	0	3895	0
5366E1_trimmed_filter.fasta	52	594	30888	9664	31.287	191	0.322	143	0.241	0.603	0.397	5526	3338	4475	7885	0	0	0	0	0	0	0	0	0	0	0	0	0	9664	0
5366E2_trimmed_filter.fasta	65	546	35490	5492	15.475	184	0.337	113	0.207	0.729	0.271	9058	3940	3914	13086	0	0	0	0	0	0	0	0	0	0	0	0	0	5492	0
5366E5_trimmed_filter.fasta	45	546	24570	3827	15.576	136	0.249	91	0.167	0.664	0.336	5966	2836	3992	7949	0	0	0	0	0	0	0	0	0	0	0	0	0	3827	0
5366E8_trimmed_filter.fasta	53	205	10865	2874	26.452	48	0.234	31	0.151	0.626	0.374	2895	1047	1760	2289	0	0	0	0	0	0	0	0	0	0	0	0	0	2874	0
5366E9_trimmed_filter.fasta	72	543	39096	4256	10.886	167	0.308	107	0.197	0.697	0.303	11602	4240	6065	12933	0	0	0	0	0	0	0	0	0	0	0	0	0	4256	0
5398E10_trimmed_filter.fasta	60	351	21060	4680	22.222	106	0.302	65	0.185	0.612	0.388	4962	3146	3033	5239	0	0	0	0	0	0	0	0	0	0	0	0	0	4680	0
5398E11_trimmed_filter.fasta	72	315	22680	6726	29.656	86	0.273	53	0.168	0.637	0.363	4790	2353	2923	5888	0	0	0	0	0	0	0	0	0	0	0	0	0	6726	0
5398E12_trimmed_filter.fasta	64	237	15168	4511	29.74	57	0.241	36	0.152	0.623	0.377	3013	1390	2461	3793	0	0	0	0	0	0	0	0	0	0	0	0	0	4511	0
5398E15_trimmed_filter.fasta	55	354	19470	4534	23.287	105	0.297	68	0.192	0.648	0.352	5033	2321	2682	4900	0	0	0	0	0	0	0	0	0	0	0	0	0	4534	0
5398E16_trimmed_filter.fasta	49	417	20433	3858	18.881	166	0.398	106	0.254	0.635	0.365	6170	2647	3326	4432	0	0	0	0	0	0	0	0	0	0	0	0	0	3858	0
5398E18_trimmed_filter.fasta	80	537	42960	7570	17.621	152	0.283	88	0.164	0.67	0.33	11377	5100	5908	13005	0	0	0	0	0	0	0	0	0	0	0	0	0	7570	0
5398E3_trimmed_filter.fasta	78	582	45396	8518	18.764	206	0.354	118	0.203	0.673	0.327	12628	4806	6681	12763	0	0	0	0	0	0	0	0	0	0	0	0	0	8518	0
5398E4_trimmed_filter.fasta	83	567	47061	12147	25.811	191	0.337	121	0.213	0.643	0.357	12246	5149	6697	10822	0	0	0	0	0	0	0	0	0	0	0	0	0	12147	0
5398E6_trimmed_filter.fasta	71	317	22507	5885	26.147	107	0.338	67	0.211	0.67	0.33	5110	2227	3009	6276	0	0	0	0	0	0	0	0	0	0	0	0	0	5885	0
5398E8_trimmed_filter.fasta	64	177	11328	2535	22.378	61	0.345	45	0.254	0.637	0.363	2274	1735	1420	3364	0	0	0	0	0	0	0	0	0	0	0	0	0	2535	0
5398E9_trimmed_filter.fasta	84	549	46116	7191	15.593	211	0.384	139	0.253	0.659	0.341	11373	6910	6003	14639	0	0	0	0	0	0	0	0	0	0	0	0	0	7191	0
5404E10_trimmed_filter.fasta	64	606	38784	4383	11.301	169	0.279	84	0.139	0.646	0.354	10062	5907	5979	12453	0	0	0	0	0	0	0	0	0	0	0	0	0	4383	0
5404E1_trimmed_filter.fasta	60	606	36360	4499	12.373	189	0.312	119	0.196	0.652	0.348	9386	5415	5512	11548	0	0	0	0	0	0	0	0	0	0	0	0	0	4499	0
5404E2_trimmed_filter.fasta	46	549	25254	5413	21.434	118	0.215	62	0.113	0.667	0.333	5904	3345	3029	7563	0	0	0	0	0	0	0	0	0	0	0	0	0	5413	0
5404E3_trimmed_filter.fasta	42	339	14238	2541	17.847	103	0.304	71	0.209	0.646	0.354	3611	1553	2429	4104	0	0	0	0	0	0	0	0	0	0	0	0	0	2541	0
5404E4_trimmed_filter.fasta	36	198	7128	795	11.153	49	0.247	30	0.152	0.643	0.357	1605	937	1283	2508	0	0	0	0	0	0	0	0	0	0	0	0	0	795	0
5404E5_trimmed_filter.fasta	38	219	8322	666	8.003	69	0.315	39	0.178	0.623	0.377	1878	1316	1548	2914	0	0	0	0	0	0	0	0	0	0	0	0	0	666	0
5404E6_trimmed_filter.fasta	50	204	10200	985	9.657	67	0.328	37	0.181	0.674	0.326	2932	1509	1401	3373	0	0	0	0	0	0	0	0	0	0	0	0	0	985	0
5404E7_trimmed_filter.fasta	40	270	10800	1646	15.241	82	0.304	62	0.23	0.666	0.334	2764	1515	1392	3483	0	0	0	0	0	0	0	0	0	0	0	0	0	1646	0
5404E8_trimmed_filter.fasta	48	201	9648	707	7.328	74	0.368	47	0.234	0.639	0.361	2441	1630	1574	3296	0	0	0	0	0	0	0	0	0	0	0	0	0	707	0
5404E9_trimmed_filter.fasta	46	420	19320	3991	20.657	109	0.26	69	0.164	0.622	0.378	4030	2838	2789	5672	0	0	0	0	0	0	0	0	0	0	0	0	0	3991	0
5406E1_trimmed_filter.fasta	82	654	53628	12716	23.711	212	0.324	127	0.194	0.666	0.334	11130	5298	7903	16581	0	0	0	0	0	0	0	0	0	0	0	0	0	12716	0
5406E2_trimmed_filter.fasta	71	597	42387	8453	19.942	157	0.263	94	0.157	0.647	0.353	8979	5024	6544	13387	0	0	0	0	0	0	0	0	0	0	0	0	0	8453	0
5406E4_trimmed_filter.fasta	65	198	12870	1846	14.343	66	0.333	44	0.222	0.694	0.306	3663	1472	1795	4094	0	0	0	0	0	0	0	0	0	0	0	0	0	1846	0
5406E5_trimmed_filter.fasta	70	435	30450	9034	29.668	102	0.234	58	0.133	0.643	0.357	6588	3213	3894	7721	0	0	0	0	0	0	0	0	0	0	0	0	0	9034	0
5406E6_trimmed_filter.fasta	58	579	33582	7062	21.029	148	0.256	93	0.161	0.654	0.346	6854	3992	4747	10927	0	0	0	0	0	0	0	0	0	0	0	0	0	7062	0
5421E1_trimmed_filter.fasta	45	564	25380	6443	25.386	190	0.337	141	0.25	0.451	0.549	4566	4926	5373	4072	0	0	0	0	0	0	0	0	0	0	0	0	0	6443	0
5421E2_trimmed_filter.fasta	63	344	21672	4438	20.478	118	0.343	85	0.247	0.673	0.327	5019	2660	2782	6773	0	0	0	0	0	0	0	0	0	0	0	0	0	4438	0
5421E3_trimmed_filter.fasta	55	189	10395	1417	13.632	67	0.354	50	0.265	0.624	0.376	2367	1533	1812	3266	0	0	0	0	0	0	0	0	0	0	0	0	0	1417	0
5421E5_trimmed_filter.fasta	39	303	11817	1493	12.634	68	0.224	36	0.119	0.739	0.261	3770	1240	1411	3903	0	0	0	0	0	0	0	0	0	0	0	0	0	1493	0
5421E6_trimmed_filter.fasta	60	399	23940	9501	39.687	100	0.251	59	0.148	0.666	0.334	4211	1440	2892	5896	0	0	0	0	0	0	0	0	0	0	0	0	0	9501	0
5428E1_trimmed_filter.fasta	92	816	75072	12618	16.808	297	0.364	213	0.261	0.596	0.404	18310	11531	13391	19222	0	0	0	0	0	0	0	0	0	0	0	0	0	12618	0
5454E1_trimmed_filter.fasta	68	291	19788	2189	11.062	102	0.351	63	0.216	0.681	0.319	5680	2459	3125	6335	0	0	0	0	0	0	0	0	0	0	0	0	0	2189	0
5454E2_trimmed_filter.fasta	65	423	27495	6179	22.473	127	0.3	75	0.177	0.647	0.353	6537	2910	4026	7843	0	0	0	0	0	0	0	0	0	0	0	0	0	6179	0
5454E3_trimmed_filter.fasta	84	504	42336	8376	19.785	173	0.343	105	0.208	0.678	0.322	9963	4597	5736	13664	0	0	0	0	0	0	0	0	0	0	0	0	0	8376	0
5454E4_trimmed_filter.fasta	67	582	38994	14569	37.362	166	0.285	97	0.167	0.661	0.339	8378	3470	4300	8277	0	0	0	0	0	0	0	0	0	0	0	0	0	14569	0
5454E6_trimmed_filter.fasta	81	537	43497	7338	16.87	158	0.294	98	0.182	0.662	0.338	10904	5698	6094	13463	0	0	0	0	0	0	0	0	0	0	0	0	0	7338	0
5464E1_trimmed_filter.fasta	67	537	35979	9131	25.379	168	0.313	101	0.188	0.611	0.389	7555	5341	4762	9190	0	0	0	0	0	0	0	0	0	0	0	0	0	9131	0
5464E2_trimmed_filter.fasta	75	363	27225	5748	21.113	125	0.344	91	0.251	0.649	0.351	5843	3383	3966	8285	0	0	0	0	0	0	0	0	0	0	0	0	0	5748	0
5464E3_trimmed_filter.fasta	43	189	8127	1439	17.706	44	0.233	28	0.148	0.687	0.313	2477	753	1255	2203	0	0	0	0	0	0	0	0	0	0	0	0	0	1439	0
5464E4_trimmed_filter.fasta	83	537	44571	7045	15.806	220	0.41	143	0.266	0.637	0.363	11487	6365	7070	12604	0	0	0	0	0	0	0	0	0	0	0	0	0	7045	0
5464E5_trimmed_filter.fasta	77	329	25333	8942	35.298	119	0.362	76	0.231	0.594	0.406	4875	3130	3230	5156	0	0	0	0	0	0	0	0	0	0	0	0	0	8942	0
5464E7_trimmed_filter.fasta	62	198	12276	1548	12.61	80	0.404	54	0.273	0.599	0.401	3531	1849	2372	2976	0	0	0	0	0	0	0	0	0	0	0	0	0	1548	0
5464E8_trimmed_filter.fasta	54	423	22842	5471	23.951	114	0.27	66	0.156	0.635	0.365	5218	2629	3222	6302	0	0	0	0	0	0	0	0	0	0	0	0	0	5471	0
5477E1_trimmed_filter.fasta	47	367	17249	4321	25.051	115	0.313	84	0.229	0.638	0.362	4008	2076	2480	4364	0	0	0	0	0	0	0	0	0	0	0	0	0	4321	0
5477E2_trimmed_filter.fasta	57	441	25137	6177	24.573	128	0.29	88	0.2	0.649	0.351	5396	2842	3515	7207	0	0	0	0	0	0	0	0	0	0	0	0	0	6177	0
5477E3_trimmed_filter.fasta	69	567	39123	5500	14.058	192	0.339	125	0.22	0.651	0.349	9291	5207	6376	12749	0	0	0	0	0	0	0	0	0	0	0	0	0	5500	0
5489E10_trimmed_filter.fasta	60	426	25560	7661	29.973	116	0.272	69	0.162	0.681	0.319	5769	2615	2747	6768	0	0	0	0	0	0	0	0	0	0	0	0	0	7661	0
5489E1_trimmed_filter.fasta	64	623	39872	10135	25.419	215	0.345	113	0.181	0.706	0.294	8324	3405	4490	13518	0	0	0	0	0	0	0	0	0	0	0	0	0	10135	0
5489E2_trimmed_filter.fasta	59	936	55224	12301	22.275	517	0.552	355	0.379	0.599	0.401	13400	7434	9422	12667	0	0	0	0	0	0	0	0	0	0	0	0	0	12301	0
5489E3_trimmed_filter.fasta	54	657	35478	4299	12.117	215	0.327	136	0.207	0.685	0.315	11706	4131	5575	9767	0	0	0	0	0	0	0	0	0	0	0	0	0	4299	0
5489E4_trimmed_filter.fasta	75	566	42450	9521	22.429	180	0.318	109	0.193	0.675	0.325	10797	4627	5482	12023	0	0	0	0	0	0	0	0	0	0	0	0	0	9521	0
5489E6_trimmed_filter.fasta	80	313	25040	7389	29.509	114	0.364	66	0.211	0.673	0.327	6364	2348	3168	5771	0	0	0	0	0	0	0	0	0	0	0	0	0	7389	0
5489E7_trimmed_filter.fasta	61	200	12200	2947	24.156	64	0.32	51	0.255	0.578	0.422	2492	1705	2114	2942	0	0	0	0	0	0	0	0	0	0	0	0	0	2947	0
5489E8_trimmed_filter.fasta	54	402	21708	2238	10.31	116	0.289	69	0.172	0.652	0.348	6316	2811	3934	6409	0	0	0	0	0	0	0	0	0	0	0	0	0	2238	0
5489E9_trimmed_filter.fasta	44	327	14388	1102	7.659	68	0.208	43	0.131	0.668	0.332	4304	1663	2700	4619	0	0	0	0	0	0	0	0	0	0	0	0	0	1102	0
5502E3_trimmed_filter.fasta	78	425	33150	7015	21.161	149	0.351	99	0.233	0.614	0.386	7779	4513	5227	8616	0	0	0	0	0	0	0	0	0	0	0	0	0	7015	0
5502E4_trimmed_filter.fasta	94	507	47658	13580	28.495	149	0.294	107	0.211	0.656	0.344	11018	5560	5557	11943	0	0	0	0	0	0	0	0	0	0	0	0	0	13580	0
5502E5_trimmed_filter.fasta	62	174	10788	1477	13.691	66	0.379	40	0.23	0.612	0.388	2660	1772	1796	3083	0	0	0	0	0	0	0	0	0	0	0	0	0	1477	0
5502E6_trimmed_filter.fasta	72	564	40608	8184	20.154	171	0.303	116	0.206	0.682	0.318	10079	4278	5312	12755	0	0	0	0	0	0	0	0	0	0	0	0	0	8184	0
5502E7_trimmed_filter.fasta	62	201	12462	1959	15.72	79	0.393	46	0.229	0.686	0.314	3639	1310	1776	3778	0	0	0	0	0	0	0	0	0	0	0	0	0	1959	0
5502E8_trimmed_filter.fasta	65	465	30225	5890	19.487	134	0.288	99	0.213	0.644	0.356	7760	3727	4635	8213	0	0	0	0	0	0	0	0	0	0	0	0	0	5890	0
5502E9_trimmed_filter.fasta	45	528	23760	5422	22.82	102	0.193	50	0.095	0.601	0.399	5229	2780	3929	6400	0	0	0	0	0	0	0	0	0	0	0	0	0	5422	0
5513E1_trimmed_filter.fasta	61	576	35136	10220	29.087	231	0.401	118	0.205	0.566	0.434	6372	5205	5425	7914	0	0	0	0	0	0	0	0	0	0	0	0	0	10220	0
5513E3_trimmed_filter.fasta	43	378	16254	2599	15.99	100	0.265	54	0.143	0.643	0.357	4152	2476	2338	4689	0	0	0	0	0	0	0	0	0	0	0	0	0	2599	0
5513E4_trimmed_filter.fasta	42	450	18900	1291	6.831	100	0.222	60	0.133	0.682	0.318	6074	2677	2739	6119	0	0	0	0	0	0	0	0	0	0	0	0	0	1291	0
5513E5_trimmed_filter.fasta	54	285	15390	4881	31.715	95	0.333	45	0.158	0.665	0.335	2833	1684	1788	4204	0	0	0	0	0	0	0	0	0	0	0	0	0	4881	0
5528E1_trimmed_filter.fasta	71	615	43665	12740	29.177	399	0.649	291	0.473	0.578	0.422	9416	5203	7852	8454	0	0	0	0	0	0	0	0	0	0	0	0	0	12740	0
5528E2_trimmed_filter.fasta	81	525	42525	10448	24.569	164	0.312	94	0.179	0.646	0.354	9162	4796	5896	12223	0	0	0	0	0	0	0	0	0	0	0	0	0	10448	0
5528E3_trimmed_filter.fasta	49	164	8036	2532	31.508	80	0.488	45	0.274	0.642	0.358	1677	849	1045	1933	0	0	0	0	0	0	0	0	0	0	0	0	0	2532	0
5528E5_trimmed_filter.fasta	70	501	35070	6230	17.764	114	0.228	79	0.158	0.701	0.299	9185	3264	5266	11125	0	0	0	0	0	0	0	0	0	0	0	0	0	6230	0
5528E8_trimmed_filter.fasta	45	282	12690	1142	8.999	55	0.195	37	0.131	0.663	0.337	3121	1613	2235	4579	0	0	0	0	0	0	0	0	0	0	0	0	0	1142	0
5551E11_trimmed_filter.fasta	48	543	26064	2194	8.418	104	0.192	62	0.114	0.666	0.334	7173	3839	4116	8742	0	0	0	0	0	0	0	0	0	0	0	0	0	2194	0
5551E2_trimmed_filter.fasta	83	585	48555	10843	22.331	233	0.398	161	0.275	0.632	0.368	9335	5312	8124	14941	0	0	0	0	0	0	0	0	0	0	0	0	0	10843	0
5551E3_trimmed_filter.fasta	94	615	57810	16799	29.059	210	0.341	134	0.218	0.677	0.323	11425	6148	6328	17110	0	0	0	0	0	0	0	0	0	0	0	0	0	16799	0
5551E4_trimmed_filter.fasta	53	329	17437	4733	27.143	102	0.31	75	0.228	0.619	0.381	3496	2072	2643	4493	0	0	0	0	0	0	0	0	0	0	0	0	0	4733	0
5551E6_trimmed_filter.fasta	82	399	32718	5462	16.694	124	0.311	79	0.198	0.654	0.346	6955	4144	4914	11243	0	0	0	0	0	0	0	0	0	0	0	0	0	5462	0
5551E7_trimmed_filter.fasta	56	564	31584	10810	34.226	154	0.273	77	0.137	0.655	0.345	6397	2944	3779	7654	0	0	0	0	0	0	0	0	0	0	0	0	0	10810	0
5551E8_trimmed_filter.fasta	82	564	46248	13908	30.073	172	0.305	107	0.19	0.671	0.329	10012	4813	5123	12392	0	0	0	0	0	0	0	0	0	0	0	0	0	13908	0
5554E1_trimmed_filter.fasta	73	632	46136	10019	21.716	386	0.611	269	0.426	0.492	0.508	9152	8861	9608	8496	0	0	0	0	0	0	0	0	0	0	0	0	0	10019	0
5554E2_trimmed_filter.fasta	60	441	26460	5300	20.03	148	0.336	85	0.193	0.645	0.355	4751	3521	3874	9014	0	0	0	0	0	0	0	0	0	0	0	0	0	5300	0
5554E3_trimmed_filter.fasta	55	576	31680	7386	23.314	145	0.252	92	0.16	0.668	0.332	8373	3602	4015	8304	0	0	0	0	0	0	0	0	0	0	0	0	0	7386	0
5554E4_trimmed_filter.fasta	83	612	50796	9084	17.883	205	0.335	117	0.191	0.668	0.332	14111	5152	8155	14294	0	0	0	0	0	0	0	0	0	0	0	0	0	9084	0
5554E5_trimmed_filter.fasta	82	681	55842	10963	19.632	237	0.348	135	0.198	0.656	0.344	14924	7132	7916	14907	0	0	0	0	0	0	0	0	0	0	0	0	0	10963	0
5562E1_trimmed_filter.fasta	78	653	50934	11594	22.763	342	0.524	220	0.337	0.62	0.38	11845	7309	6890	13296	0	0	0	0	0	0	0	0	0	0	0	0	0	11594	0
5562E2_trimmed_filter.fasta	63	531	33453	3051	9.12	199	0.375	117	0.22	0.755	0.245	8672	3566	3781	14383	0	0	0	0	0	0	0	0	0	0	0	0	0	3051	0
5562E3_trimmed_filter.fasta	74	557	41218	8760	21.253	217	0.39	124	0.223	0.655	0.345	9991	4959	5135	12373	0	0	0	0	0	0	0	0	0	0	0	0	0	8760	0
5594E1_trimmed_filter.fasta	81	1089	88209	12105	13.723	496	0.455	374	0.343	0.561	0.439	22953	14566	18360	20225	0	0	0	0	0	0	0	0	0	0	0	0	0	12105	0
5596E1_trimmed_filter.fasta	39	359	14001	2009	14.349	65	0.181	44	0.123	0.631	0.369	3523	1926	2374	4169	0	0	0	0	0	0	0	0	0	0	0	0	0	2009	0
5596E3_trimmed_filter.fasta	77	525	40425	8509	21.049	139	0.265	81	0.154	0.671	0.329	9488	5086	5115	12227	0	0	0	0	0	0	0	0	0	0	0	0	0	8509	0
5596E4_trimmed_filter.fasta	51	342	17442	1204	6.903	85	0.249	36	0.105	0.641	0.359	4066	2767	3012	6393	0	0	0	0	0	0	0	0	0	0	0	0	0	1204	0
5596E5_trimmed_filter.fasta	42	355	14910	2820	18.913	83	0.234	50	0.141	0.615	0.385	3342	2299	2101	4348	0	0	0	0	0	0	0	0	0	0	0	0	0	2820	0
5596E7_trimmed_filter.fasta	87	2967	258129	37411	14.493	1743	0.587	1309	0.441	0.609	0.391	69906	39854	45644	65314	0	0	0	0	0	0	0	0	0	0	0	0	0	37411	0
5599E1_trimmed_filter.fasta	85	456	38760	5180	13.364	200	0.439	141	0.309	0.618	0.382	10784	5168	7416	10212	0	0	0	0	0	0	0	0	0	0	0	0	0	5180	0
5599E2_trimmed_filter.fasta	50	531	26550	9288	34.983	144	0.271	78	0.147	0.65	0.35	5284	2884	2743	6351	0	0	0	0	0	0	0	0	0	0	0	0	0	9288	0
5599E3_trimmed_filter.fasta	58	549	31842	4742	14.892	138	0.251	66	0.12	0.668	0.332	7663	4330	4286	10821	0	0	0	0	0	0	0	0	0	0	0	0	0	4742	0
5599E4_trimmed_filter.fasta	54	585	31590	9395	29.74	159	0.272	98	0.168	0.637	0.363	6068	3439	3941	8747	0	0	0	0	0	0	0	0	0	0	0	0	0	9395	0
5599E5_trimmed_filter.fasta	52	564	29328	5912	20.158	152	0.27	88	0.156	0.686	0.314	7393	3320	3624	9079	0	0	0	0	0	0	0	0	0	0	0	0	0	5912	0
5599E6_trimmed_filter.fasta	56	294	16464	2515	15.276	62	0.211	35	0.119	0.652	0.348	4287	2302	2291	5069	0	0	0	0	0	0	0	0	0	0	0	0	0	2515	0
5599E7_trimmed_filter.fasta	70	537	37590	6255	16.64	217	0.404	144	0.268	0.656	0.344	11375	5410	5018	9532	0	0	0	0	0	0	0	0	0	0	0	0	0	6255	0
5599E8_trimmed_filter.fasta	66	606	39996	10694	26.738	176	0.29	98	0.162	0.662	0.338	8896	4239	5047	11120	0	0	0	0	0	0	0	0	0	0	0	0	0	10694	0
5614E2_trimmed_filter.fasta	80	873	69840	9758	13.972	440	0.504	343	0.393	0.628	0.372	17487	10447	11528	20620	0	0	0	0	0	0	0	0	0	0	0	0	0	9758	0
5634E10_trimmed_filter.fasta	70	669	46830	8773	18.734	262	0.392	156	0.233	0.62	0.38	11712	6751	7471	12123	0	0	0	0	0	0	0	0	0	0	0	0	0	8773	0
5634E11_trimmed_filter.fasta	58	582	33756	7026	20.814	207	0.356	97	0.167	0.668	0.332	7758	4271	4090	10611	0	0	0	0	0	0	0	0	0	0	0	0	0	7026	0
5634E13_trimmed_filter.fasta	48	317	15216	3665	24.086	72	0.227	49	0.155	0.628	0.372	3276	1933	2028	4314	0	0	0	0	0	0	0	0	0	0	0	0	0	3665	0
5634E14_trimmed_filter.fasta	36	390	14040	677	4.822	70	0.179	51	0.131	0.686	0.314	4269	1604	2467	5023	0	0	0	0	0	0	0	0	0	0	0	0	0	677	0
5634E1_trimmed_filter.fasta	43	390	16770	2426	14.466	158	0.405	123	0.315	0.647	0.353	4502	1911	2695	5236	0	0	0	0	0	0	0	0	0	0	0	0	0	2426	0
5634E2_trimmed_filter.fasta	33	402	13266	1054	7.945	63	0.157	44	0.109	0.631	0.369	3458	2396	2034	4324	0	0	0	0	0	0	0	0	0	0	0	0	0	1054	0
5634E3_trimmed_filter.fasta	72	242	17424	3179	18.245	69	0.285	38	0.157	0.671	0.329	4044	2249	2122	5830	0	0	0	0	0	0	0	0	0	0	0	0	0	3179	0
5634E4_trimmed_filter.fasta	64	212	13568	2510	18.499	55	0.259	37	0.175	0.677	0.323	3347	1556	1889	4266	0	0	0	0	0	0	0	0	0	0	0	0	0	2510	0
5634E5_trimmed_filter.fasta	55	159	8745	1222	13.974	31	0.195	19	0.119	0.66	0.34	2228	1023	1463	2809	0	0	0	0	0	0	0	0	0	0	0	0	0	1222	0
5634E6_trimmed_filter.fasta	83	306	25398	4172	16.426	111	0.363	77	0.252	0.662	0.338	6802	3159	3851	7414	0	0	0	0	0	0	0	0	0	0	0	0	0	4172	0
5634E7_trimmed_filter.fasta	48	159	7632	1447	18.96	33	0.208	21	0.132	0.59	0.41	1717	1299	1136	2033	0	0	0	0	0	0	0	0	0	0	0	0	0	1447	0
5634E8_trimmed_filter.fasta	34	525	17850	1808	10.129	65	0.124	51	0.097	0.693	0.307	4471	2362	2317	6892	0	0	0	0	0	0	0	0	0	0	0	0	0	1808	0
5660E2_trimmed_filter.fasta	48	583	27984	7179	25.654	126	0.216	78	0.134	0.591	0.409	5890	4302	4191	6422	0	0	0	0	0	0	0	0	0	0	0	0	0	7179	0
5660E3_trimmed_filter.fasta	43	405	17415	3157	18.128	130	0.321	88	0.217	0.636	0.364	4576	2440	2603	4639	0	0	0	0	0	0	0	0	0	0	0	0	0	3157	0
5660E4_trimmed_filter.fasta	49	471	23079	3638	15.763	108	0.229	68	0.144	0.633	0.367	5644	3481	3373	6943	0	0	0	0	0	0	0	0	0	0	0	0	0	3638	0
5670E1_trimmed_filter.fasta	77	261	20097	3974	19.774	154	0.59	115	0.441	0.549	0.451	4459	3314	3956	4394	0	0	0	0	0	0	0	0	0	0	0	0	0	3974	0
5670E3_trimmed_filter.fasta	65	390	25350	4542	17.917	115	0.295	69	0.177	0.629	0.371	7504	2762	4636	5906	0	0	0	0	0	0	0	0	0	0	0	0	0	4542	0
5703E3_trimmed_filter.fasta	58	534	30972	7344	23.712	174	0.326	123	0.23	0.649	0.351	6507	3676	4225	9220	0	0	0	0	0	0	0	0	0	0	0	0	0	7344	0
5703E4_trimmed_filter.fasta	63	555	34965	2241	6.409	141	0.254	86	0.155	0.666	0.334	9211	5078	5800	12635	0	0	0	0	0	0	0	0	0	0	0	0	0	2241	0
5703E5_trimmed_filter.fasta	54	295	15930	3853	24.187	81	0.275	46	0.156	0.62	0.38	3186	1978	2213	4700	0	0	0	0	0	0	0	0	0	0	0	0	0	3853	0
5703E6_trimmed_filter.fasta	84	438	36792	10054	27.327	137	0.313	73	0.167	0.681	0.319	8592	3906	4335	9905	0	0	0	0	0	0	0	0	0	0	0	0	0	10054	0
5716E2_trimmed_filter.fasta	77	447	34419	5174	15.032	124	0.277	80	0.179	0.676	0.324	10497	3703	5538	9507	0	0	0	0	0	0	0	0	0	0	0	0	0	5174	0
5716E3_trimmed_filter.fasta	49	477	23373	8713	37.278	158	0.331	118	0.247	0.64	0.36	4245	2024	2870	5521	0	0	0	0	0	0	0	0	0	0	0	0	0	8713	0
5716E4_trimmed_filter.fasta	70	312	21840	3581	16.397	73	0.234	49	0.157	0.68	0.32	6498	2829	2819	6113	0	0	0	0	0	0	0	0	0	0	0	0	0	3581	0
5716E5_trimmed_filter.fasta	36	249	8964	960	10.71	68	0.273	44	0.177	0.64	0.36	1877	1178	1654	3295	0	0	0	0	0	0	0	0	0	0	0	0	0	960	0
5716E7_trimmed_filter.fasta	73	324	23652	4371	18.48	99	0.306	61	0.188	0.648	0.352	6091	3356	3313	6521	0	0	0	0	0	0	0	0	0	0	0	0	0	4371	0
5716E9_trimmed_filter.fasta	45	468	21060	5479	26.016	111	0.237	68	0.145	0.646	0.354	4458	2517	2693	5913	0	0	0	0	0	0	0	0	0	0	0	0	0	5479	0
5821E2_trimmed_filter.fasta	91	594	54054	14831	27.437	217	0.365	133	0.224	0.639	0.361	11150	4828	8350	14895	0	0	0	0	0	0	0	0	0	0	0	0	0	14831	0
5840E1_trimmed_filter.fasta	96	567	54432	16016	29.424	187	0.33	109	0.192	0.638	0.362	12113	6199	6263	13841	0	0	0	0	0	0	0	0	0	0	0	0	0	16016	0
5840E2_trimmed_filter.fasta	86	666	57276	13268	23.165	213	0.32	136	0.204	0.667	0.333	14489	6587	7694	15238	0	0	0	0	0	0	0	0	0	0	0	0	0	13268	0
5840E3_trimmed_filter.fasta	60	329	19740	4680	23.708	94	0.286	65	0.198	0.621	0.379	4616	2498	2787	5159	0	0	0	0	0	0	0	0	0	0	0	0	0	4680	0
5840E4_trimmed_filter.fasta	55	423	23265	6245	26.843	114	0.27	62	0.147	0.65	0.35	5154	2761	2803	6302	0	0	0	0	0	0	0	0	0	0	0	0	0	6245	0
5840E6_trimmed_filter.fasta	77	543	41811	6408	15.326	215	0.396	138	0.254	0.65	0.35	10900	6860	5432	12211	0	0	0	0	0	0	0	0	0	0	0	0	0	6408	0
5841E1_trimmed_filter.fasta	52	555	28860	6571	22.769	160	0.288	71	0.128	0.642	0.358	7356	3787	3611	7535	0	0	0	0	0	0	0	0	0	0	0	0	0	6571	0
5841E2_trimmed_filter.fasta	74	489	36186	5551	15.34	155	0.317	86	0.176	0.662	0.338	9353	4788	5185	11309	0	0	0	0	0	0	0	0	0	0	0	0	0	5551	0
5841E3_trimmed_filter.fasta	52	498	25896	4072	15.724	140	0.281	69	0.139	0.683	0.317	6678	3412	3311	8423	0	0	0	0	0	0	0	0	0	0	0	0	0	4072	0
5841E4_trimmed_filter.fasta	64	594	38016	6449	16.964	143	0.241	78	0.131	0.675	0.325	8076	5121	4611	13759	0	0	0	0	0	0	0	0	0	0	0	0	0	6449	0
5841E5_trimmed_filter.fasta	74	597	44178	10580	23.949	210	0.352	115	0.193	0.652	0.348	9214	5618	5476	13290	0	0	0	0	0	0	0	0	0	0	0	0	0	10580	0
5841E6_trimmed_filter.fasta	71	540	38340	5862	15.29	157	0.291	83	0.154	0.694	0.306	9491	4188	5354	13445	0	0	0	0	0	0	0	0	0	0	0	0	0	5862	0
5841E7_trimmed_filter.fasta	53	555	29415	7877	26.779	142	0.256	84	0.151	0.644	0.356	6476	3188	3933	7941	0	0	0	0	0	0	0	0	0	0	0	0	0	7877	0
5849E1_trimmed_filter.fasta	70	579	40530	11223	27.691	171	0.295	107	0.185	0.631	0.369	8465	4445	5616	10781	0	0	0	0	0	0	0	0	0	0	0	0	0	11223	0
5849E3_trimmed_filter.fasta	42	303	12726	1132	8.895	55	0.182	36	0.119	0.699	0.301	3255	1912	1520	4907	0	0	0	0	0	0	0	0	0	0	0	0	0	1132	0
5849E4_trimmed_filter.fasta	63	423	26649	8884	33.337	111	0.262	65	0.154	0.689	0.311	5451	2439	2884	6991	0	0	0	0	0	0	0	0	0	0	0	0	0	8884	0
5849E5_trimmed_filter.fasta	69	594	40986	10139	24.738	161	0.271	118	0.199	0.639	0.361	8953	4969	5822	11103	0	0	0	0	0	0	0	0	0	0	0	0	0	10139	0
5853E1_trimmed_filter.fasta	77	504	38808	3850	9.921	199	0.395	125	0.248	0.628	0.372	11756	5560	7375	10267	0	0	0	0	0	0	0	0	0	0	0	0	0	3850	0
5853E2_trimmed_filter.fasta	72	315	22680	5485	24.184	129	0.41	89	0.283	0.666	0.334	5511	2523	3095	6066	0	0	0	0	0	0	0	0	0	0	0	0	0	5485	0
5853E3_trimmed_filter.fasta	56	669	37464	4859	12.97	196	0.293	116	0.173	0.65	0.35	11061	4779	6421	10344	0	0	0	0	0	0	0	0	0	0	0	0	0	4859	0
5857E1_trimmed_filter.fasta	82	822	67404	13440	19.939	360	0.438	265	0.322	0.549	0.451	15815	11073	12950	14126	0	0	0	0	0	0	0	0	0	0	0	0	0	13440	0
5858E1_trimmed_filter.fasta	69	1055	72795	17000	23.353	423	0.401	304	0.288	0.486	0.514	14992	14037	15251	11515	0	0	0	0	0	0	0	0	0	0	0	0	0	17000	0
5865E2_trimmed_filter.fasta	43	570	24510	6733	27.47	165	0.289	92	0.161	0.641	0.359	5016	2596	3347	6818	0	0	0	0	0	0	0	0	0	0	0	0	0	6733	0
5865E3_trimmed_filter.fasta	71	339	24069	6315	26.237	167	0.493	88	0.26	0.671	0.329	4381	2790	3007	7576	0	0	0	0	0	0	0	0	0	0	0	0	0	6315	0
5865E4_trimmed_filter.fasta	52	315	16380	2308	14.09	78	0.248	61	0.194	0.684	0.316	4033	2073	2289	5677	0	0	0	0	0	0	0	0	0	0	0	0	0	2308	0
5865E5_trimmed_filter.fasta	50	231	11550	1304	11.29	63	0.273	42	0.182	0.629	0.371	3457	1117	2635	3037	0	0	0	0	0	0	0	0	0	0	0	0	0	1304	0
5866E2_trimmed_filter.fasta	48	330	15840	2059	12.999	75	0.227	42	0.127	0.671	0.329	4324	1965	2482	5010	0	0	0	0	0	0	0	0	0	0	0	0	0	2059	0
5866E3_trimmed_filter.fasta	46	270	12420	4663	37.544	68	0.252	39	0.144	0.626	0.374	1881	1135	1539	3202	0	0	0	0	0	0	0	0	0	0	0	0	0	4663	0
5866E4_trimmed_filter.fasta	83	441	36603	10293	28.121	153	0.347	89	0.202	0.671	0.329	8011	4257	3987	10055	0	0	0	0	0	0	0	0	0	0	0	0	0	10293	0
5866E5_trimmed_filter.fasta	63	96	6048	324	5.357	39	0.406	26	0.271	0.628	0.372	1690	934	1184	1916	0	0	0	0	0	0	0	0	0	0	0	0	0	324	0
5866E6_trimmed_filter.fasta	57	660	37620	8151	21.667	206	0.312	129	0.195	0.654	0.346	8588	5101	4746	11034	0	0	0	0	0	0	0	0	0	0	0	0	0	8151	0
5899E10_trimmed_filter.fasta	83	498	41334	12988	31.422	164	0.329	101	0.203	0.623	0.377	8429	5497	4854	9566	0	0	0	0	0	0	0	0	0	0	0	0	0	12988	0
5899E11_trimmed_filter.fasta	49	566	27734	7461	26.902	185	0.327	110	0.194	0.62	0.38	5138	3470	3392	8273	0	0	0	0	0	0	0	0	0	0	0	0	0	7461	0
5899E2_trimmed_filter.fasta	77	570	43890	4715	10.743	252	0.442	173	0.304	0.65	0.35	12980	7079	6493	12623	0	0	0	0	0	0	0	0	0	0	0	0	0	4715	0
5899E3_trimmed_filter.fasta	84	268	22512	2895	12.86	114	0.425	76	0.284	0.653	0.347	5991	3276	3452	6898	0	0	0	0	0	0	0	0	0	0	0	0	0	2895	0
5899E4_trimmed_filter.fasta	54	284	15336	2705	17.638	89	0.313	56	0.197	0.675	0.325	3964	2171	1810	4686	0	0	0	0	0	0	0	0	0	0	0	0	0	2705	0
5899E5_trimmed_filter.fasta	45	320	14400	1765	12.257	160	0.5	116	0.362	0.613	0.387	3305	2063	2790	4477	0	0	0	0	0	0	0	0	0	0	0	0	0	1765	0
5899E6_trimmed_filter.fasta	52	471	24492	3053	12.465	121	0.257	73	0.155	0.646	0.354	6854	3273	4087	7225	0	0	0	0	0	0	0	0	0	0	0	0	0	3053	0
5899E7_trimmed_filter.fasta	78	435	33930	5088	14.996	196	0.451	136	0.313	0.64	0.36	7585	4342	5856	11059	0	0	0	0	0	0	0	0	0	0	0	0	0	5088	0
5899E8_trimmed_filter.fasta	81	462	37422	9456	25.269	137	0.297	77	0.167	0.65	0.35	8353	4727	4372	10514	0	0	0	0	0	0	0	0	0	0	0	0	0	9456	0
5899E9_trimmed_filter.fasta	50	359	17950	3959	22.056	111	0.309	76	0.212	0.632	0.368	4229	2081	2837	4844	0	0	0	0	0	0	0	0	0	0	0	0	0	3959	0
5910E1_trimmed_filter.fasta	77	1146	88242	9409	10.663	630	0.55	494	0.431	0.489	0.511	18135	18994	21047	20657	0	0	0	0	0	0	0	0	0	0	0	0	0	9409	0
5913E2_trimmed_filter.fasta	92	696	64032	8228	12.85	301	0.432	220	0.316	0.57	0.43	16044	11204	12819	15737	0	0	0	0	0	0	0	0	0	0	0	0	0	8228	0
5913E3_trimmed_filter.fasta	77	396	30492	8240	27.023	209	0.528	140	0.354	0.598	0.402	6069	4227	4755	7201	0	0	0	0	0	0	0	0	0	0	0	0	0	8240	0
5919E1_trimmed_filter.fasta	60	879	52740	10832	20.538	339	0.386	262	0.298	0.547	0.453	11596	8240	10607	11465	0	0	0	0	0	0	0	0	0	0	0	0	0	10832	0
5921E10_trimmed_filter.fasta	48	192	9216	902	9.787	72	0.375	44	0.229	0.661	0.339	2592	1000	1776	2946	0	0	0	0	0	0	0	0	0	0	0	0	0	902	0
5921E11_trimmed_filter.fasta	51	237	12087	1236	10.226	94	0.397	65	0.274	0.657	0.343	3608	1511	2180	3552	0	0	0	0	0	0	0	0	0	0	0	0	0	1236	0
5921E12_trimmed_filter.fasta	68	258	17544	1164	6.635	108	0.419	64	0.248	0.622	0.378	5314	3057	3068	4941	0	0	0	0	0	0	0	0	0	0	0	0	0	1164	0
5921E13_trimmed_filter.fasta	58	291	16878	4033	23.895	96	0.33	60	0.206	0.643	0.357	4144	2044	2459	4198	0	0	0	0	0	0	0	0	0	0	0	0	0	4033	0
5921E1_trimmed_filter.fasta	69	258	17802	1832	10.291	123	0.477	103	0.399	0.624	0.376	5218	2882	3061	4809	0	0	0	0	0	0	0	0	0	0	0	0	0	1832	0
5921E2_trimmed_filter.fasta	56	369	20664	3180	15.389	141	0.382	84	0.228	0.652	0.348	6156	2605	3382	5341	0	0	0	0	0	0	0	0	0	0	0	0	0	3180	0
5921E3_trimmed_filter.fasta	75	501	37575	8184	21.78	189	0.377	123	0.246	0.623	0.377	9748	4809	5904	8930	0	0	0	0	0	0	0	0	0	0	0	0	0	8184	0
5921E4_trimmed_filter.fasta	83	600	49800	12823	25.749	214	0.357	129	0.215	0.657	0.343	11218	5229	6955	13575	0	0	0	0	0	0	0	0	0	0	0	0	0	12823	0
5921E5_trimmed_filter.fasta	69	393	27117	3671	13.538	156	0.397	92	0.234	0.639	0.361	7883	3666	4665	7232	0	0	0	0	0	0	0	0	0	0	0	0	0	3671	0
5921E6_trimmed_filter.fasta	55	436	23980	3913	16.318	184	0.422	142	0.326	0.587	0.413	6592	3051	5032	5392	0	0	0	0	0	0	0	0	0	0	0	0	0	3913	0
5921E7_trimmed_filter.fasta	46	294	13524	1366	10.101	115	0.391	77	0.262	0.643	0.357	4460	1814	2498	3386	0	0	0	0	0	0	0	0	0	0	0	0	0	1366	0
5921E8_trimmed_filter.fasta	46	234	10764	1989	18.478	53	0.226	42	0.179	0.668	0.332	3232	1365	1506	2672	0	0	0	0	0	0	0	0	0	0	0	0	0	1989	0
5921E9_trimmed_filter.fasta	51	291	14841	1733	11.677	155	0.533	121	0.416	0.624	0.376	5467	1739	3192	2710	0	0	0	0	0	0	0	0	0	0	0	0	0	1733	0
5922E1_trimmed_filter.fasta	50	319	15950	3948	24.752	71	0.223	49	0.154	0.644	0.356	3524	2165	1807	4506	0	0	0	0	0	0	0	0	0	0	0	0	0	3948	0
5922E2_trimmed_filter.fasta	67	624	41808	7362	17.609	223	0.357	162	0.26	0.637	0.363	10706	4938	7052	11750	0	0	0	0	0	0	0	0	0	0	0	0	0	7362	0
5922E3_trimmed_filter.fasta	82	612	50184	12129	24.169	206	0.337	132	0.216	0.664	0.336	13160	4683	7475	12737	0	0	0	0	0	0	0	0	0	0	0	0	0	12129	0
5922E4_trimmed_filter.fasta	42	558	23436	2475	10.561	109	0.195	50	0.09	0.654	0.346	6818	3626	3498	7019	0	0	0	0	0	0	0	0	0	0	0	0	0	2475	0
5922E5_trimmed_filter.fasta	71	537	38127	7945	20.838	188	0.35	119	0.222	0.644	0.356	10021	4306	6027	9828	0	0	0	0	0	0	0	0	0	0	0	0	0	7945	0
5922E6_trimmed_filter.fasta	91	645	58695	16741	28.522	203	0.315	133	0.206	0.621	0.379	12889	6593	8128	14344	0	0	0	0	0	0	0	0	0	0	0	0	0	16741	0
5922E7_trimmed_filter.fasta	83	666	55278	9766	17.667	224	0.336	147	0.221	0.66	0.34	16020	6061	9056	14375	0	0	0	0	0	0	0	0	0	0	0	0	0	9766	0
5933E1_trimmed_filter.fasta	92	609	56028	15895	28.37	219	0.36	143	0.235	0.666	0.334	13387	5496	7332	13918	0	0	0	0	0	0	0	0	0	0	0	0	0	15895	0
5933E2_trimmed_filter.fasta	86	513	44118	7562	17.14	234	0.456	172	0.335	0.631	0.369	11237	6362	6759	12198	0	0	0	0	0	0	0	0	0	0	0	0	0	7562	0
5933E3_trimmed_filter.fasta	60	576	34560	10094	29.207	148	0.257	99	0.172	0.653	0.347	7996	3572	4312	8586	0	0	0	0	0	0	0	0	0	0	0	0	0	10094	0
5942E1_trimmed_filter.fasta	80	765	61200	10781	17.616	262	0.342	188	0.246	0.422	0.578	12122	13858	14843	9596	0	0	0	0	0	0	0	0	0	0	0	0	0	10781	0
5943E1_trimmed_filter.fasta	67	732	49044	14602	29.773	270	0.369	168	0.23	0.615	0.385	9520	5895	6901	12126	0	0	0	0	0	0	0	0	0	0	0	0	0	14602	0
5943E2_trimmed_filter.fasta	42	372	15624	4098	26.229	105	0.282	68	0.183	0.616	0.384	2942	1800	2416	4368	0	0	0	0	0	0	0	0	0	0	0	0	0	4098	0
5943E3_trimmed_filter.fasta	52	342	17784	3783	21.272	92	0.269	53	0.155	0.657	0.343	4471	2412	2213	4905	0	0	0	0	0	0	0	0	0	0	0	0	0	3783	0
5943E4_trimmed_filter.fasta	61	206	12566	2542	20.229	66	0.32	50	0.243	0.628	0.372	2594	1981	1614	3835	0	0	0	0	0	0	0	0	0	0	0	0	0	2542	0
5943E5_trimmed_filter.fasta	47	191	8977	1710	19.049	67	0.351	50	0.262	0.607	0.393	1721	1394	1375	2777	0	0	0	0	0	0	0	0	0	0	0	0	0	1710	0
5943E6_trimmed_filter.fasta	53	245	12985	2236	17.22	72	0.294	54	0.22	0.613	0.387	2916	1828	2191	3814	0	0	0	0	0	0	0	0	0	0	0	0	0	2236	0
5943E7_trimmed_filter.fasta	52	246	12792	2357	18.426	79	0.321	60	0.244	0.625	0.375	3025	1572	2177	3661	0	0	0	0	0	0	0	0	0	0	0	0	0	2357	0
5943E8_trimmed_filter.fasta	42	420	17640	3828	21.701	83	0.198	43	0.102	0.658	0.342	3850	2313	2210	5439	0	0	0	0	0	0	0	0	0	0	0	0	0	3828	0
5945E1_trimmed_filter.fasta	73	510	37230	10975	29.479	166	0.325	92	0.18	0.631	0.369	8018	4109	4817	9311	0	0	0	0	0	0	0	0	0	0	0	0	0	10975	0
5945E3_trimmed_filter.fasta	54	336	18144	5034	27.745	68	0.202	38	0.113	0.655	0.345	4411	1633	2535	4531	0	0	0	0	0	0	0	0	0	0	0	0	0	5034	0
5945E5_trimmed_filter.fasta	67	483	32361	6296	19.456	141	0.292	102	0.211	0.633	0.367	8828	4300	4951	7986	0	0	0	0	0	0	0	0	0	0	0	0	0	6296	0
5945E7_trimmed_filter.fasta	72	531	38232	14764	38.617	110	0.207	70	0.132	0.622	0.378	7416	3680	4841	7531	0	0	0	0	0	0	0	0	0	0	0	0	0	14764	0
5945E8_trimmed_filter.fasta	86	344	29584	7643	25.835	128	0.372	69	0.201	0.626	0.374	6154	3213	4492	8082	0	0	0	0	0	0	0	0	0	0	0	0	0	7643	0
5950E1_trimmed_filter.fasta	48	355	17040	5003	29.36	72	0.203	51	0.144	0.624	0.376	3550	2184	1990	4313	0	0	0	0	0	0	0	0	0	0	0	0	0	5003	0
5950E2_trimmed_filter.fasta	57	300	17100	4260	24.912	79	0.263	54	0.18	0.618	0.382	3610	2259	2494	4477	0	0	0	0	0	0	0	0	0	0	0	0	0	4260	0
5950E4_trimmed_filter.fasta	87	534	46458	9949	21.415	231	0.433	164	0.307	0.668	0.332	11074	6047	5757	13631	0	0	0	0	0	0	0	0	0	0	0	0	0	9949	0
5950E5_trimmed_filter.fasta	83	585	48555	9028	18.593	233	0.398	156	0.267	0.656	0.344	11909	6531	6501	14586	0	0	0	0	0	0	0	0	0	0	0	0	0	9028	0
5958E1_trimmed_filter.fasta	79	797	62963	12810	20.345	366	0.459	275	0.345	0.573	0.427	14319	8154	12930	14750	0	0	0	0	0	0	0	0	0	0	0	0	0	12810	0
5960E1_trimmed_filter.fasta	51	456	23256	7364	31.665	160	0.351	104	0.228	0.55	0.45	5050	3800	2925	4117	0	0	0	0	0	0	0	0	0	0	0	0	0	7364	0
5960E2_trimmed_filter.fasta	75	693	51975	10752	20.687	303	0.437	199	0.287	0.588	0.412	11350	7010	9466	13397	0	0	0	0	0	0	0	0	0	0	0	0	0	10752	0
5960E4_trimmed_filter.fasta	69	495	34155	7795	22.822	196	0.396	126	0.255	0.621	0.379	7342	4293	5146	9579	0	0	0	0	0	0	0	0	0	0	0	0	0	7795	0
5974E2_trimmed_filter.fasta	46	567	26082	6040	23.158	143	0.252	81	0.143	0.668	0.332	6866	3300	2876	7000	0	0	0	0	0	0	0	0	0	0	0	0	0	6040	0
5974E3_trimmed_filter.fasta	80	663	53040	9865	18.599	232	0.35	165	0.249	0.676	0.324	13816	6068	7627	15664	0	0	0	0	0	0	0	0	0	0	0	0	0	9865	0
5974E4_trimmed_filter.fasta	46	615	28290	6341	22.414	174	0.283	134	0.218	0.659	0.341	7342	3028	4021	7558	0	0	0	0	0	0	0	0	0	0	0	0	0	6341	0
5977E1_trimmed_filter.fasta	64	351	22464	4495	20.01	112	0.319	82	0.234	0.623	0.377	4556	3112	3449	6852	0	0	0	0	0	0	0	0	0	0	0	0	0	4495	0
5977E3_trimmed_filter.fasta	53	558	29574	7329	24.782	158	0.283	98	0.176	0.641	0.359	6089	3687	3861	8608	0	0	0	0	0	0	0	0	0	0	0	0	0	7329	0
5977E4_trimmed_filter.fasta	94	585	54990	14719	26.767	197	0.337	109	0.186	0.641	0.359	11851	5863	7582	14975	0	0	0	0	0	0	0	0	0	0	0	0	0	14719	0
5980E1_trimmed_filter.fasta	46	336	15456	1469	9.504	83	0.247	50	0.149	0.663	0.337	4221	2379	2303	5084	0	0	0	0	0	0	0	0	0	0	0	0	0	1469	0
5980E2_trimmed_filter.fasta	38	450	17100	4376	25.591	82	0.182	44	0.098	0.684	0.316	4037	1878	1928	4881	0	0	0	0	0	0	0	0	0	0	0	0	0	4376	0
5980E3_trimmed_filter.fasta	69	552	38088	7579	19.899	144	0.261	101	0.183	0.629	0.371	8583	5290	5291	11345	0	0	0	0	0	0	0	0	0	0	0	0	0	7579	0
5981E1_trimmed_filter.fasta	54	449	24246	4910	20.251	154	0.343	118	0.263	0.578	0.422	5133	3742	4266	6195	0	0	0	0	0	0	0	0	0	0	0	0	0	4910	0
5981E2_trimmed_filter.fasta	91	468	42588	10617	24.93	195	0.417	156	0.333	0.61	0.39	10052	5787	6227	9905	0	0	0	0	0	0	0	0	0	0	0	0	0	10617	0
6000E2_trimmed_filter.fasta	63	257	16191	4127	25.489	94	0.366	62	0.241	0.609	0.391	3073	1845	2813	4333	0	0	0	0	0	0	0	0	0	0	0	0	0	4127	0
6000E3_trimmed_filter.fasta	70	600	42000	9535	22.702	209	0.348	120	0.2	0.68	0.32	9573	4783	5315	12794	0	0	0	0	0	0	0	0	0	0	0	0	0	9535	0
6026E1_trimmed_filter.fasta	67	567	37989	8947	23.552	151	0.266	86	0.152	0.675	0.325	10117	4250	4381	10294	0	0	0	0	0	0	0	0	0	0	0	0	0	8947	0
6026E2_trimmed_filter.fasta	85	246	20910	2575	12.315	90	0.366	69	0.28	0.619	0.381	5769	3288	3520	5758	0	0	0	0	0	0	0	0	0	0	0	0	0	2575	0
6026E3_trimmed_filter.fasta	74	518	38332	11837	30.88	176	0.34	110	0.212	0.655	0.345	8679	4634	4192	8990	0	0	0	0	0	0	0	0	0	0	0	0	0	11837	0
6029E10_trimmed_filter.fasta	57	408	23256	4928	21.19	93	0.228	58	0.142	0.682	0.318	5643	2758	2733	7194	0	0	0	0	0	0	0	0	0	0	0	0	0	4928	0
6029E1_trimmed_filter.fasta	91	408	37128	10520	28.334	129	0.316	99	0.243	0.671	0.329	8165	3918	4143	10382	0	0	0	0	0	0	0	0	0	0	0	0	0	10520	0
6029E2_trimmed_filter.fasta	77	345	26565	4847	18.246	136	0.394	89	0.258	0.683	0.317	7190	2590	3835	8103	0	0	0	0	0	0	0	0	0	0	0	0	0	4847	0
6029E3_trimmed_filter.fasta	43	462	19866	5044	25.39	105	0.227	58	0.126	0.655	0.345	4294	2138	2613	5777	0	0	0	0	0	0	0	0	0	0	0	0	0	5044	0
6029E4_trimmed_filter.fasta	47	320	15040	3955	26.297	81	0.253	53	0.166	0.62	0.38	3078	1625	2235	4147	0	0	0	0	0	0	0	0	0	0	0	0	0	3955	0
6029E6_trimmed_filter.fasta	68	564	38352	8171	21.305	147	0.261	93	0.165	0.665	0.335	8417	4287	5543	11934	0	0	0	0	0	0	0	0	0	0	0	0	0	8171	0
6029E8_trimmed_filter.fasta	76	549	41724	8206	19.667	175	0.319	104	0.189	0.676	0.324	10262	4632	5558	13066	0	0	0	0	0	0	0	0	0	0	0	0	0	8206	0
6036E1_trimmed_filter.fasta	75	714	53550	17552	32.777	268	0.375	193	0.27	0.538	0.462	11570	7680	8575	8173	0	0	0	0	0	0	0	0	0	0	0	0	0	17552	0
6036E3_trimmed_filter.fasta	53	450	23850	4856	20.361	149	0.331	100	0.222	0.653	0.347	5825	2503	3905	6761	0	0	0	0	0	0	0	0	0	0	0	0	0	4856	0
6036E4_trimmed_filter.fasta	61	609	37149	7842	21.11	206	0.338	148	0.243	0.655	0.345	9126	5022	4603	10556	0	0	0	0	0	0	0	0	0	0	0	0	0	7842	0
6036E5_trimmed_filter.fasta	69	366	25254	9590	37.974	202	0.552	139	0.38	0.648	0.352	4750	2125	3402	5387	0	0	0	0	0	0	0	0	0	0	0	0	0	9590	0
6038E1_trimmed_filter.fasta	80	668	53440	8901	16.656	217	0.325	146	0.219	0.64	0.36	11875	6186	9450	17028	0	0	0	0	0	0	0	0	0	0	0	0	0	8901	0
6038E2_trimmed_filter.fasta	58	546	31668	4915	15.52	151	0.277	88	0.161	0.682	0.318	8983	4164	4103	9503	0	0	0	0	0	0	0	0	0	0	0	0	0	4915	0
6038E3_trimmed_filter.fasta	80	591	47280	15763	33.34	195	0.33	93	0.157	0.653	0.347	9751	3353	6378	12035	0	0	0	0	0	0	0	0	0	0	0	0	0	15763	0
6038E4_trimmed_filter.fasta	88	635	55880	13525	24.204	243	0.383	153	0.241	0.635	0.365	12086	6386	8066	15817	0	0	0	0	0	0	0	0	0	0	0	0	0	13525	0
6041E10_trimmed_filter.fasta	55	454	24970	8779	35.158	153	0.337	112	0.247	0.604	0.396	4390	2717	3345	5739	0	0	0	0	0	0	0	0	0	0	0	0	0	8779	0
6041E11_trimmed_filter.fasta	84	609	51156	8949	17.494	243	0.399	142	0.233	0.648	0.352	12977	7108	7542	14580	0	0	0	0	0	0	0	0	0	0	0	0	0	8949	0
6041E12_trimmed_filter.fasta	45	559	25155	6994	27.804	149	0.267	72	0.129	0.658	0.342	5240	2554	3419	6948	0	0	0	0	0	0	0	0	0	0	0	0	0	6994	0
6041E13_trimmed_filter.fasta	72	624	44928	8720	19.409	250	0.401	159	0.255	0.678	0.322	11581	5168	6224	13235	0	0	0	0	0	0	0	0	0	0	0	0	0	8720	0
6041E14_trimmed_filter.fasta	72	594	42768	10124	23.672	164	0.276	100	0.168	0.644	0.356	10000	5605	5628	11411	0	0	0	0	0	0	0	0	0	0	0	0	0	10124	0
6041E1_trimmed_filter.fasta	60	453	27180	2336	8.595	235	0.519	198	0.437	0.63	0.37	6894	4233	4861	8856	0	0	0	0	0	0	0	0	0	0	0	0	0	2336	0
6041E2_trimmed_filter.fasta	72	609	43848	13046	29.753	230	0.378	143	0.235	0.627	0.373	9190	5072	6063	10477	0	0	0	0	0	0	0	0	0	0	0	0	0	13046	0
6041E5_trimmed_filter.fasta	47	504	23688	4473	18.883	168	0.333	119	0.236	0.638	0.362	5789	3454	3319	6653	0	0	0	0	0	0	0	0	0	0	0	0	0	4473	0
6041E7_trimmed_filter.fasta	74	375	27750	6702	24.151	106	0.283	63	0.168	0.624	0.376	5532	3572	4390	7554	0	0	0	0	0	0	0	0	0	0	0	0	0	6702	0
6041E8_trimmed_filter.fasta	63	369	23247	7544	32.451	93	0.252	57	0.154	0.631	0.369	4624	2967	2622	5490	0	0	0	0	0	0	0	0	0	0	0	0	0	7544	0
6050E2_trimmed_filter.fasta	68	423	28764	5059	17.588	128	0.303	78	0.184	0.686	0.314	6832	3757	3415	9701	0	0	0	0	0	0	0	0	0	0	0	0	0	5059	0
6050E4_trimmed_filter.fasta	53	170	9010	1789	19.856	41	0.241	32	0.188	0.665	0.335	2178	1007	1330	2706	0	0	0	0	0	0	0	0	0	0	0	0	0	1789	0
6050E5_trimmed_filter.fasta	67	192	12864	1724	13.402	69	0.359	44	0.229	0.639	0.361	3869	1611	2362	3298	0	0	0	0	0	0	0	0	0	0	0	0	0	1724	0
6050E6_trimmed_filter.fasta	63	432	27216	4691	17.236	118	0.273	84	0.194	0.64	0.36	6716	4345	3647	7817	0	0	0	0	0	0	0	0	0	0	0	0	0	4691	0
6056E1_trimmed_filter.fasta	49	166	8134	1138	13.991	113	0.681	99	0.596	0.625	0.375	2169	1257	1324	2246	0	0	0	0	0	0	0	0	0	0	0	0	0	1138	0
6056E4_trimmed_filter.fasta	56	600	33600	1893	5.634	150	0.25	88	0.147	0.682	0.318	9174	5262	4787	12484	0	0	0	0	0	0	0	0	0	0	0	0	0	1893	0
6056E5_trimmed_filter.fasta	69	570	39330	8358	21.251	171	0.3	112	0.196	0.675	0.325	9980	4997	4723	11272	0	0	0	0	0	0	0	0	0	0	0	0	0	8358	0
6056E7_trimmed_filter.fasta	76	378	28728	7474	26.016	158	0.418	94	0.249	0.634	0.366	6628	3214	4088	7324	0	0	0	0	0	0	0	0	0	0	0	0	0	7474	0
6068E1_trimmed_filter.fasta	53	351	18603	3869	20.798	104	0.296	68	0.194	0.64	0.36	4689	2782	2254	5009	0	0	0	0	0	0	0	0	0	0	0	0	0	3869	0
6068E2_trimmed_filter.fasta	68	432	29376	5398	18.376	114	0.264	78	0.181	0.653	0.347	7729	3675	4221	8353	0	0	0	0	0	0	0	0	0	0	0	0	0	5398	0
6072E1_trimmed_filter.fasta	88	564	49632	15811	31.856	195	0.346	109	0.193	0.65	0.35	11811	3516	6731	11763	0	0	0	0	0	0	0	0	0	0	0	0	0	15811	0
6072E4_trimmed_filter.fasta	53	477	25281	5670	22.428	141	0.296	82	0.172	0.635	0.365	5870	3603	3285	6853	0	0	0	0	0	0	0	0	0	0	0	0	0	5670	0
6072E5_trimmed_filter.fasta	79	552	43608	7666	17.579	205	0.371	118	0.214	0.708	0.292	11552	4183	5882	14325	0	0	0	0	0	0	0	0	0	0	0	0	0	7666	0
6098E1_trimmed_filter.fasta	79	463	36577	5623	15.373	189	0.408	139	0.3	0.657	0.343	9616	4632	5696	11010	0	0	0	0	0	0	0	0	0	0	0	0	0	5623	0
6098E2_trimmed_filter.fasta	58	1026	59508	9431	15.848	485	0.473	353	0.344	0.63	0.37	14214	8087	10115	17661	0	0	0	0	0	0	0	0	0	0	0	0	0	9431	0
6119E1_trimmed_filter.fasta	48	1233	59184	6176	10.435	624	0.506	376	0.305	0.559	0.441	13449	7618	15518	16423	0	0	0	0	0	0	0	0	0	0	0	0	0	6176	0
6130E2_trimmed_filter.fasta	57	591	33687	8620	25.589	149	0.252	81	0.137	0.668	0.332	7341	3841	4313	9572	0	0	0	0	0	0	0	0	0	0	0	0	0	8620	0
6130E3_trimmed_filter.fasta	96	441	42336	11150	26.337	182	0.413	129	0.293	0.618	0.382	8779	6259	5103	11045	0	0	0	0	0	0	0	0	0	0	0	0	0	11150	0
6130E4_trimmed_filter.fasta	82	396	32472	4182	12.879	149	0.376	114	0.288	0.638	0.362	8533	4475	5546	9736	0	0	0	0	0	0	0	0	0	0	0	0	0	4182	0
6148E2_trimmed_filter.fasta	48	345	16560	3743	22.603	121	0.351	86	0.249	0.638	0.362	4057	2144	2300	4316	0	0	0	0	0	0	0	0	0	0	0	0	0	3743	0
6148E3_trimmed_filter.fasta	42	450	18900	3360	17.778	120	0.267	61	0.136	0.646	0.354	4857	2477	2838	5368	0	0	0	0	0	0	0	0	0	0	0	0	0	3360	0
6164E1_trimmed_filter.fasta	50	645	32250	9832	30.487	219	0.34	167	0.259	0.556	0.444	5380	4876	4647	7515	0	0	0	0	0	0	0	0	0	0	0	0	0	9832	0
6164E2_trimmed_filter.fasta	71	657	46647	9918	21.262	233	0.355	140	0.213	0.66	0.34	11376	6081	6053	13219	0	0	0	0	0	0	0	0	0	0	0	0	0	9918	0
6175E2_trimmed_filter.fasta	51	602	30702	3607	11.748	206	0.342	109	0.181	0.637	0.363	8354	5258	4377	9106	0	0	0	0	0	0	0	0	0	0	0	0	0	3607	0
6175E3_trimmed_filter.fasta	45	329	14805	2547	17.204	75	0.228	51	0.155	0.605	0.395	3594	2875	1910	3879	0	0	0	0	0	0	0	0	0	0	0	0	0	2547	0
6175E4_trimmed_filter.fasta	76	181	13756	2103	15.288	56	0.309	41	0.227	0.646	0.354	3753	1555	2532	3813	0	0	0	0	0	0	0	0	0	0	0	0	0	2103	0
6175E5_trimmed_filter.fasta	57	348	19836	3552	17.907	104	0.299	80	0.23	0.635	0.365	5906	2781	2926	4671	0	0	0	0	0	0	0	0	0	0	0	0	0	3552	0
6175E6_trimmed_filter.fasta	44	399	17556	1290	7.348	100	0.251	67	0.168	0.647	0.353	5732	2396	3317	4821	0	0	0	0	0	0	0	0	0	0	0	0	0	1290	0
6175E7_trimmed_filter.fasta	77	909	69993	7980	11.401	494	0.543	322	0.354	0.635	0.365	19646	9856	12590	19921	0	0	0	0	0	0	0	0	0	0	0	0	0	7980	0
6175E8_trimmed_filter.fasta	80	678	54240	13278	24.48	292	0.431	183	0.27	0.668	0.332	12806	5977	6866	15313	0	0	0	0	0	0	0	0	0	0	0	0	0	13278	0
6175E9_trimmed_filter.fasta	80	603	48240	8104	16.799	217	0.36	139	0.231	0.685	0.315	12622	5256	7059	15199	0	0	0	0	0	0	0	0	0	0	0	0	0	8104	0
6176E1_trimmed_filter.fasta	75	354	26550	7579	28.546	142	0.401	101	0.285	0.664	0.336	6384	2530	3547	6510	0	0	0	0	0	0	0	0	0	0	0	0	0	7579	0
6176E2_trimmed_filter.fasta	46	234	10764	2163	20.095	47	0.201	30	0.128	0.671	0.329	2777	1194	1691	2939	0	0	0	0	0	0	0	0	0	0	0	0	0	2163	0
6176E3_trimmed_filter.fasta	39	321	12519	1153	9.21	70	0.218	51	0.159	0.69	0.31	3780	1519	1981	4086	0	0	0	0	0	0	0	0	0	0	0	0	0	1153	0
6176E4_trimmed_filter.fasta	44	343	15092	2309	15.299	121	0.353	77	0.224	0.696	0.304	4019	1610	2174	4980	0	0	0	0	0	0	0	0	0	0	0	0	0	2309	0
6176E5_trimmed_filter.fasta	38	396	15048	1293	8.593	114	0.288	92	0.232	0.683	0.317	4761	1847	2419	4728	0	0	0	0	0	0	0	0	0	0	0	0	0	1293	0
6221E2_trimmed_filter.fasta	65	609	39585	6874	17.365	237	0.389	138	0.227	0.626	0.374	8868	4710	6924	12209	0	0	0	0	0	0	0	0	0	0	0	0	0	6874	0
6221E3_trimmed_filter.fasta	82	741	60762	9511	15.653	289	0.39	215	0.29	0.649	0.351	14655	8531	9110	18955	0	0	0	0	0	0	0	0	0	0	0	0	0	9511	0
6226E1_trimmed_filter.fasta	78	591	46098	9509	20.628	212	0.359	140	0.237	0.646	0.354	10736	5175	7279	13399	0	0	0	0	0	0	0	0	0	0	0	0	0	9509	0
6226E2_trimmed_filter.fasta	55	423	23265	4595	19.751	161	0.381	104	0.246	0.632	0.368	5410	2680	3976	6604	0	0	0	0	0	0	0	0	0	0	0	0	0	4595	0
6226E3_trimmed_filter.fasta	70	531	37170	7690	20.689	221	0.416	139	0.262	0.601	0.399	7334	5121	6358	10667	0	0	0	0	0	0	0	0	0	0	0	0	0	7690	0
6226E4_trimmed_filter.fasta	62	561	34782	5817	16.724	215	0.383	153	0.273	0.618	0.382	8841	5637	4923	9564	0	0	0	0	0	0	0	0	0	0	0	0	0	5817	0
6227E1_trimmed_filter.fasta	74	539	39886	13678	34.293	198	0.367	124	0.23	0.608	0.392	8286	4600	4854	8468	0	0	0	0	0	0	0	0	0	0	0	0	0	13678	0
6227E2_trimmed_filter.fasta	87	620	53940	15625	28.967	265	0.427	186	0.3	0.633	0.367	12619	5456	7749	12491	0	0	0	0	0	0	0	0	0	0	0	0	0	15625	0
6258E1_trimmed_filter.fasta	64	327	20928	4802	22.945	99	0.303	52	0.159	0.626	0.374	4406	2654	3049	6017	0	0	0	0	0	0	0	0	0	0	0	0	0	4802	0
6258E2_trimmed_filter.fasta	82	254	20828	3451	16.569	95	0.374	70	0.276	0.648	0.352	4890	2316	3727	6444	0	0	0	0	0	0	0	0	0	0	0	0	0	3451	0
6258E3_trimmed_filter.fasta	53	687	36411	8833	24.259	204	0.297	125	0.182	0.646	0.354	8148	4443	4835	10152	0	0	0	0	0	0	0	0	0	0	0	0	0	8833	0
6258E5_trimmed_filter.fasta	69	480	33120	8767	26.47	138	0.287	77	0.16	0.662	0.338	6664	3899	3783	10007	0	0	0	0	0	0	0	0	0	0	0	0	0	8767	0
6274E1_trimmed_filter.fasta	57	195	11115	2089	18.794	92	0.472	70	0.359	0.555	0.445	2638	1586	2420	2382	0	0	0	0	0	0	0	0	0	0	0	0	0	2089	0
6274E2_trimmed_filter.fasta	74	579	42846	8600	20.072	246	0.425	148	0.256	0.621	0.379	10717	5502	7152	10875	0	0	0	0	0	0	0	0	0	0	0	0	0	8600	0
6298E1_trimmed_filter.fasta	85	606	51510	10104	19.616	224	0.37	136	0.224	0.643	0.357	14030	5391	8603	13382	0	0	0	0	0	0	0	0	0	0	0	0	0	10104	0
6298E2_trimmed_filter.fasta	63	165	10395	2541	24.444	56	0.339	34	0.206	0.679	0.321	2103	1073	1393	3285	0	0	0	0	0	0	0	0	0	0	0	0	0	2541	0
6298E3_trimmed_filter.fasta	57	224	12768	2805	21.969	63	0.281	45	0.201	0.669	0.331	3069	1136	1847	3911	0	0	0	0	0	0	0	0	0	0	0	0	0	2805	0
6298E4_trimmed_filter.fasta	55	408	22440	5638	25.125	79	0.194	46	0.113	0.645	0.355	5220	2120	3577	5885	0	0	0	0	0	0	0	0	0	0	0	0	0	5638	0
6299E1_trimmed_filter.fasta	49	485	23765	4331	18.224	175	0.361	149	0.307	0.553	0.447	6074	4762	3851	4747	0	0	0	0	0	0	0	0	0	0	0	0	0	4331	0
6303E1_trimmed_filter.fasta	42	351	14742	3765	25.539	94	0.268	69	0.197	0.641	0.359	3184	1623	2197	3973	0	0	0	0	0	0	0	0	0	0	0	0	0	3765	0
6303E2_trimmed_filter.fasta	53	372	19716	4471	22.677	85	0.228	54	0.145	0.654	0.346	3899	3071	2012	6263	0	0	0	0	0	0	0	0	0	0	0	0	0	4471	0
6303E4_trimmed_filter.fasta	72	418	30096	5001	16.617	127	0.304	89	0.213	0.626	0.374	5364	4077	4974	10680	0	0	0	0	0	0	0	0	0	0	0	0	0	5001	0
6303E5_trimmed_filter.fasta	77	384	29568	5665	19.159	104	0.271	56	0.146	0.661	0.339	7677	3143	4815	8268	0	0	0	0	0	0	0	0	0	0	0	0	0	5665	0
6303E6_trimmed_filter.fasta	54	612	33048	3820	11.559	158	0.258	95	0.155	0.677	0.323	9792	4266	4898	10272	0	0	0	0	0	0	0	0	0	0	0	0	0	3820	0
6318E10_trimmed_filter.fasta	46	291	13386	3392	25.34	65	0.223	40	0.137	0.683	0.317	3174	1712	1354	3754	0	0	0	0	0	0	0	0	0	0	0	0	0	3392	0
6318E11_trimmed_filter.fasta	48	551	26448	7752	29.31	135	0.245	90	0.163	0.643	0.357	5744	3013	3232	6707	0	0	0	0	0	0	0	0	0	0	0	0	0	7752	0
6318E13_trimmed_filter.fasta	50	183	9150	938	10.251	70	0.383	52	0.284	0.658	0.342	2638	1292	1495	2787	0	0	0	0	0	0	0	0	0	0	0	0	0	938	0
6318E14_trimmed_filter.fasta	47	261	12267	4164	33.945	126	0.483	82	0.314	0.677	0.323	2928	1063	1561	2551	0	0	0	0	0	0	0	0	0	0	0	0	0	4164	0
6318E1_trimmed_filter.fasta	40	337	13480	4323	32.07	88	0.261	66	0.196	0.664	0.336	2854	1557	1294	3452	0	0	0	0	0	0	0	0	0	0	0	0	0	4323	0
6318E2_trimmed_filter.fasta	57	479	27303	9803	35.904	211	0.441	139	0.29	0.632	0.368	5364	2465	3397	6274	0	0	0	0	0	0	0	0	0	0	0	0	0	9803	0
6318E4_trimmed_filter.fasta	59	282	16638	2917	17.532	105	0.372	68	0.241	0.59	0.41	3897	2358	3107	4359	0	0	0	0	0	0	0	0	0	0	0	0	0	2917	0
6318E5_trimmed_filter.fasta	37	396	14652	1806	12.326	73	0.184	43	0.109	0.679	0.321	3980	1818	2182	4866	0	0	0	0	0	0	0	0	0	0	0	0	0	1806	0
6318E6_trimmed_filter.fasta	67	636	42612	12536	29.419	208	0.327	120	0.189	0.637	0.363	9195	4952	5247	10682	0	0	0	0	0	0	0	0	0	0	0	0	0	12536	0
6318E7_trimmed_filter.fasta	81	627	50787	9512	18.729	210	0.335	133	0.212	0.672	0.328	13041	6961	6146	15127	0	0	0	0	0	0	0	0	0	0	0	0	0	9512	0
6318E8_trimmed_filter.fasta	34	324	11016	1257	11.411	62	0.191	38	0.117	0.694	0.306	2977	1735	1221	3826	0	0	0	0	0	0	0	0	0	0	0	0	0	1257	0
6318E9_trimmed_filter.fasta	41	205	8405	1305	15.526	53	0.259	33	0.161	0.66	0.34	2288	1204	1180	2428	0	0	0	0	0	0	0	0	0	0	0	0	0	1305	0
6320E1_trimmed_filter.fasta	67	318	21306	3649	17.127	80	0.252	46	0.145	0.601	0.399	6417	2394	4610	4236	0	0	0	0	0	0	0	0	0	0	0	0	0	3649	0
6320E2_trimmed_filter.fasta	68	375	25500	2476	9.71	154	0.411	119	0.317	0.577	0.423	6567	4538	5170	6749	0	0	0	0	0	0	0	0	0	0	0	0	0	2476	0
6320E3_trimmed_filter.fasta	74	621	45954	5583	12.149	229	0.369	172	0.277	0.651	0.349	11561	6226	7589	14995	0	0	0	0	0	0	0	0	0	0	0	0	0	5583	0
6320E4_trimmed_filter.fasta	81	661	53541	9952	18.588	262	0.396	173	0.262	0.652	0.348	13203	6085	8348	15953	0	0	0	0	0	0	0	0	0	0	0	0	0	9952	0
6320E5_trimmed_filter.fasta	67	543	36381	4358	11.979	181	0.333	96	0.177	0.676	0.324	9565	4410	5643	12405	0	0	0	0	0	0	0	0	0	0	0	0	0	4358	0
6320E6_trimmed_filter.fasta	83	657	54531	9179	16.833	218	0.332	148	0.225	0.661	0.339	15018	6247	8439	15648	0	0	0	0	0	0	0	0	0	0	0	0	0	9179	0
6320E7_trimmed_filter.fasta	90	372	33480	6351	18.97	129	0.347	90	0.242	0.634	0.366	7808	3908	5822	9591	0	0	0	0	0	0	0	0	0	0	0	0	0	6351	0
6363E2_trimmed_filter.fasta	44	357	15708	3030	19.29	93	0.261	62	0.174	0.597	0.403	3684	2381	2592	4021	0	0	0	0	0	0	0	0	0	0	0	0	0	3030	0
6363E3_trimmed_filter.fasta	81	579	46899	7300	15.565	247	0.427	159	0.275	0.655	0.345	12365	5848	7440	13946	0	0	0	0	0	0	0	0	0	0	0	0	0	7300	0
6363E4_trimmed_filter.fasta	72	532	38304	7819	20.413	160	0.301	101	0.19	0.667	0.333	9079	4610	4646	12150	0	0	0	0	0	0	0	0	0	0	0	0	0	7819	0
6363E5_trimmed_filter.fasta	46	329	15134	3573	23.609	103	0.313	79	0.24	0.621	0.379	3600	1905	2361	3695	0	0	0	0	0	0	0	0	0	0	0	0	0	3573	0
6363E6_trimmed_filter.fasta	44	474	20856	4992	23.936	128	0.27	85	0.179	0.639	0.361	4820	2084	3298	5662	0	0	0	0	0	0	0	0	0	0	0	0	0	4992	0
6363E7_trimmed_filter.fasta	42	452	18984	2585	13.617	169	0.374	120	0.265	0.663	0.337	5561	2844	2558	5436	0	0	0	0	0	0	0	0	0	0	0	0	0	2585	0
6363E8_trimmed_filter.fasta	72	519	37368	5447	14.577	217	0.418	153	0.295	0.644	0.356	10372	5444	5679	10426	0	0	0	0	0	0	0	0	0	0	0	0	0	5447	0
6373E2_trimmed_filter.fasta	63	562	35406	6920	19.545	167	0.297	111	0.198	0.619	0.381	8020	5008	5288	10170	0	0	0	0	0	0	0	0	0	0	0	0	0	6920	0
6373E3_trimmed_filter.fasta	88	627	55176	14791	26.807	203	0.324	110	0.175	0.624	0.376	12755	6420	7622	13588	0	0	0	0	0	0	0	0	0	0	0	0	0	14791	0
6373E5_trimmed_filter.fasta	38	168	6384	857	13.424	32	0.19	25	0.149	0.653	0.347	1954	857	971	1745	0	0	0	0	0	0	0	0	0	0	0	0	0	857	0
6376E1_trimmed_filter.fasta	50	299	14950	2941	19.672	67	0.224	40	0.134	0.575	0.425	3995	2477	2447	3090	0	0	0	0	0	0	0	0	0	0	0	0	0	2941	0
6376E2_trimmed_filter.fasta	77	447	34419	6498	18.879	184	0.412	112	0.251	0.642	0.358	8875	4039	5686	9321	0	0	0	0	0	0	0	0	0	0	0	0	0	6498	0
6376E4_trimmed_filter.fasta	91	597	54327	15327	28.212	207	0.347	123	0.206	0.644	0.356	11875	4923	7947	14255	0	0	0	0	0	0	0	0	0	0	0	0	0	15327	0
6376E6_trimmed_filter.fasta	63	561	35343	5719	16.181	173	0.308	94	0.168	0.7	0.3	9046	3773	4636	12169	0	0	0	0	0	0	0	0	0	0	0	0	0	5719	0
6378E4_trimmed_filter.fasta	56	627	35112	9279	26.427	190	0.303	136	0.217	0.648	0.352	7795	3961	4678	9399	0	0	0	0	0	0	0	0	0	0	0	0	0	9279	0
6378E5_trimmed_filter.fasta	78	597	46566	16212	34.815	188	0.315	125	0.209	0.646	0.354	8912	5144	4936	11362	0	0	0	0	0	0	0	0	0	0	0	0	0	16212	0
6378E7_trimmed_filter.fasta	32	564	18048	969	5.369	137	0.243	67	0.119	0.66	0.34	4769	3102	2691	6517	0	0	0	0	0	0	0	0	0	0	0	0	0	969	0
6387E1_trimmed_filter.fasta	98	804	78792	19546	24.807	319	0.397	223	0.277	0.53	0.47	15294	10374	16895	16683	0	0	0	0	0	0	0	0	0	0	0	0	0	19546	0
6387E2_trimmed_filter.fasta	88	668	58784	12894	21.935	297	0.445	222	0.332	0.574	0.426	9897	8576	10926	16491	0	0	0	0	0	0	0	0	0	0	0	0	0	12894	0
6389E1_trimmed_filter.fasta	68	624	42432	5560	13.103	200	0.321	108	0.173	0.661	0.339	10473	5942	6397	14060	0	0	0	0	0	0	0	0	0	0	0	0	0	5560	0
6393E2_trimmed_filter.fasta	63	633	39879	8831	22.144	246	0.389	178	0.281	0.636	0.364	8521	5801	5087	11639	0	0	0	0	0	0	0	0	0	0	0	0	0	8831	0
6393E3_trimmed_filter.fasta	80	660	52800	8704	16.485	223	0.338	149	0.226	0.679	0.321	15199	6108	7692	15097	0	0	0	0	0	0	0	0	0	0	0	0	0	8704	0
6393E4_trimmed_filter.fasta	46	354	16284	2888	17.735	97	0.274	56	0.158	0.673	0.327	3880	2105	2184	5227	0	0	0	0	0	0	0	0	0	0	0	0	0	2888	0
6393E5_trimmed_filter.fasta	54	450	24300	5116	21.053	126	0.28	89	0.198	0.623	0.377	5468	2818	4098	6800	0	0	0	0	0	0	0	0	0	0	0	0	0	5116	0
6401E1_trimmed_filter.fasta	40	432	17280	698	4.039	139	0.322	44	0.102	0.475	0.525	3870	4993	3716	4003	0	0	0	0	0	0	0	0	0	0	0	0	0	698	0
6401E2_trimmed_filter.fasta	85	864	73440	10802	14.709	458	0.53	335	0.388	0.586	0.414	17900	9221	15604	19913	0	0	0	0	0	0	0	0	0	0	0	0	0	10802	0
6404E1_trimmed_filter.fasta	49	452	22148	6779	30.608	176	0.389	94	0.208	0.598	0.402	4540	3087	2763	4979	0	0	0	0	0	0	0	0	0	0	0	0	0	6779	0
6404E4_trimmed_filter.fasta	62	408	25296	8822	34.875	147	0.36	67	0.164	0.584	0.416	3987	2694	3943	5850	0	0	0	0	0	0	0	0	0	0	0	0	0	8822	0
6404E8_trimmed_filter.fasta	93	621	57753	14743	25.528	198	0.319	111	0.179	0.615	0.385	11754	7379	8584	15293	0	0	0	0	0	0	0	0	0	0	0	0	0	14743	0
6404E9_trimmed_filter.fasta	76	576	43776	16391	37.443	189	0.328	107	0.186	0.624	0.376	8582	3994	5422	9387	0	0	0	0	0	0	0	0	0	0	0	0	0	16391	0
6405E1_trimmed_filter.fasta	61	591	36051	10381	28.795	158	0.267	100	0.169	0.706	0.294	8022	3680	3446	10522	0	0	0	0	0	0	0	0	0	0	0	0	0	10381	0
6405E3_trimmed_filter.fasta	64	345	22080	7211	32.659	136	0.394	95	0.275	0.638	0.362	4819	2288	3087	4675	0	0	0	0	0	0	0	0	0	0	0	0	0	7211	0
6412E1_trimmed_filter.fasta	65	398	25870	4523	17.484	127	0.319	91	0.229	0.557	0.443	5474	4170	5004	6699	0	0	0	0	0	0	0	0	0	0	0	0	0	4523	0
6412E3_trimmed_filter.fasta	60	531	31860	5997	18.823	153	0.288	94	0.177	0.634	0.366	8323	4573	4422	8545	0	0	0	0	0	0	0	0	0	0	0	0	0	5997	0
6420E1_trimmed_filter.fasta	85	693	58905	11858	20.131	263	0.38	172	0.248	0.627	0.373	13361	8538	8593	16555	0	0	0	0	0	0	0	0	0	0	0	0	0	11858	0
6420E2_trimmed_filter.fasta	59	558	32922	6281	19.078	178	0.319	102	0.183	0.672	0.328	8500	3906	4383	9852	0	0	0	0	0	0	0	0	0	0	0	0	0	6281	0
6420E3_trimmed_filter.fasta	53	419	22207	5725	25.78	163	0.389	100	0.239	0.606	0.394	4638	2542	3721	5581	0	0	0	0	0	0	0	0	0	0	0	0	0	5725	0
6420E4_trimmed_filter.fasta	73	555	40515	5466	13.491	208	0.375	139	0.25	0.699	0.301	11202	5255	4760	13832	0	0	0	0	0	0	0	0	0	0	0	0	0	5466	0
6439E1_trimmed_filter.fasta	69	338	23322	7166	30.726	122	0.361	79	0.234	0.62	0.38	4873	2808	3128	5347	0	0	0	0	0	0	0	0	0	0	0	0	0	7166	0
6439E2_trimmed_filter.fasta	89	477	42453	11614	27.357	145	0.304	87	0.182	0.615	0.385	8015	4181	7093	11550	0	0	0	0	0	0	0	0	0	0	0	0	0	11614	0
6439E3_trimmed_filter.fasta	95	624	59280	15080	25.439	221	0.354	147	0.236	0.64	0.36	14659	6722	8140	14679	0	0	0	0	0	0	0	0	0	0	0	0	0	15080	0
6447E2_trimmed_filter.fasta	84	654	54936	10348	18.836	282	0.431	182	0.278	0.676	0.324	13484	4856	8563	17685	0	0	0	0	0	0	0	0	0	0	0	0	0	10348	0
6458E11_trimmed_filter.fasta	60	546	32760	8119	24.783	122	0.223	57	0.104	0.654	0.346	7332	4137	3742	9430	0	0	0	0	0	0	0	0	0	0	0	0	0	8119	0
6458E12_trimmed_filter.fasta	49	318	15582	3617	23.213	91	0.286	46	0.145	0.645	0.355	3978	1779	2185	4023	0	0	0	0	0	0	0	0	0	0	0	0	0	3617	0
6458E13_trimmed_filter.fasta	38	273	10374	635	6.121	52	0.19	28	0.103	0.624	0.376	3121	1467	2139	3012	0	0	0	0	0	0	0	0	0	0	0	0	0	635	0
6458E14_trimmed_filter.fasta	32	156	4992	344	6.891	31	0.199	21	0.135	0.599	0.401	1252	924	946	1526	0	0	0	0	0	0	0	0	0	0	0	0	0	344	0
6458E16_trimmed_filter.fasta	50	207	10350	1751	16.918	71	0.343	43	0.208	0.609	0.391	2081	1430	1876	3212	0	0	0	0	0	0	0	0	0	0	0	0	0	1751	0
6458E17_trimmed_filter.fasta	64	399	25536	4686	18.351	112	0.281	68	0.17	0.652	0.348	6385	3449	3754	7262	0	0	0	0	0	0	0	0	0	0	0	0	0	4686	0
6458E2_trimmed_filter.fasta	45	426	19170	4263	22.238	101	0.237	64	0.15	0.627	0.373	4406	2290	2854	5357	0	0	0	0	0	0	0	0	0	0	0	0	0	4263	0
6458E3_trimmed_filter.fasta	57	504	28728	6496	22.612	133	0.264	76	0.151	0.671	0.329	6554	2630	4202	8846	0	0	0	0	0	0	0	0	0	0	0	0	0	6496	0
6458E4_trimmed_filter.fasta	69	570	39330	8934	22.715	143	0.251	74	0.13	0.654	0.346	8373	4615	5280	12128	0	0	0	0	0	0	0	0	0	0	0	0	0	8934	0
6458E8_trimmed_filter.fasta	65	534	34710	6118	17.626	136	0.255	81	0.152	0.673	0.327	7787	3419	5648	11738	0	0	0	0	0	0	0	0	0	0	0	0	0	6118	0
6458E9_trimmed_filter.fasta	74	571	42254	11226	26.568	178	0.312	118	0.207	0.66	0.34	9106	4718	5234	11970	0	0	0	0	0	0	0	0	0	0	0	0	0	11226	0
6459E3_trimmed_filter.fasta	67	597	39999	13874	34.686	190	0.318	126	0.211	0.588	0.412	7067	3806	5902	9350	0	0	0	0	0	0	0	0	0	0	0	0	0	13874	0
6460E4_trimmed_filter.fasta	46	333	15318	729	4.759	78	0.234	49	0.147	0.667	0.333	4979	2106	2706	4798	0	0	0	0	0	0	0	0	0	0	0	0	0	729	0
6460E5_trimmed_filter.fasta	84	1059	88956	17957	20.186	518	0.489	405	0.382	0.609	0.391	20011	12327	14802	23859	0	0	0	0	0	0	0	0	0	0	0	0	0	17957	0
6483E2_trimmed_filter.fasta	66	320	21120	4541	21.501	77	0.241	50	0.156	0.61	0.39	5301	2867	3322	5089	0	0	0	0	0	0	0	0	0	0	0	0	0	4541	0
6483E3_trimmed_filter.fasta	44	459	20196	5248	25.985	98	0.214	61	0.133	0.635	0.365	4703	2429	2790	5026	0	0	0	0	0	0	0	0	0	0	0	0	0	5248	0
6487E1_trimmed_filter.fasta	79	555	43845	6397	14.59	186	0.335	125	0.225	0.64	0.36	11440	5682	7594	12732	0	0	0	0	0	0	0	0	0	0	0	0	0	6397	0
6487E2_trimmed_filter.fasta	85	577	49045	11357	23.156	263	0.456	184	0.319	0.637	0.363	11290	6254	6897	13247	0	0	0	0	0	0	0	0	0	0	0	0	0	11357	0
6487E4_trimmed_filter.fasta	71	492	34932	7093	20.305	200	0.407	120	0.244	0.634	0.366	7746	4951	5004	10138	0	0	0	0	0	0	0	0	0	0	0	0	0	7093	0
6487E6_trimmed_filter.fasta	61	501	30561	6058	19.823	154	0.307	102	0.204	0.621	0.379	7066	4349	4827	8261	0	0	0	0	0	0	0	0	0	0	0	0	0	6058	0
6488E1_trimmed_filter.fasta	69	534	36846	6599	17.91	149	0.279	109	0.204	0.553	0.447	6969	6017	7278	9983	0	0	0	0	0	0	0	0	0	0	0	0	0	6599	0
6488E3_trimmed_filter.fasta	57	220	12540	1907	15.207	72	0.327	54	0.245	0.623	0.377	2697	1759	2200	3977	0	0	0	0	0	0	0	0	0	0	0	0	0	1907	0
6488E4_trimmed_filter.fasta	50	585	29250	9802	33.511	132	0.226	86	0.147	0.602	0.398	5712	2902	3992	6842	0	0	0	0	0	0	0	0	0	0	0	0	0	9802	0
6492E1_trimmed_filter.fasta	64	561	35904	12840	35.762	163	0.291	89	0.159	0.563	0.437	6018	5378	4400	7268	0	0	0	0	0	0	0	0	0	0	0	0	0	12840	0
6492E2_trimmed_filter.fasta	97	642	62274	14122	22.677	256	0.399	160	0.249	0.648	0.352	15939	7713	8670	15830	0	0	0	0	0	0	0	0	0	0	0	0	0	14122	0
6494E1_trimmed_filter.fasta	62	567	35154	9848	28.014	191	0.337	113	0.199	0.586	0.414	6671	3809	6409	8417	0	0	0	0	0	0	0	0	0	0	0	0	0	9848	0
6494E2_trimmed_filter.fasta	82	654	53628	8847	16.497	284	0.434	179	0.274	0.648	0.352	13207	7509	7609	16456	0	0	0	0	0	0	0	0	0	0	0	0	0	8847	0
6494E4_trimmed_filter.fasta	72	393	28296	2787	9.849	211	0.537	159	0.405	0.608	0.392	6925	4711	5210	8663	0	0	0	0	0	0	0	0	0	0	0	0	0	2787	0
6494E5_trimmed_filter.fasta	71	510	36210	5726	15.813	230	0.451	177	0.347	0.631	0.369	9391	4641	6388	10064	0	0	0	0	0	0	0	0	0	0	0	0	0	5726	0
6494E6_trimmed_filter.fasta	62	510	31620	8777	27.758	184	0.361	109	0.214	0.647	0.353	6759	3200	4478	8406	0	0	0	0	0	0	0	0	0	0	0	0	0	8777	0
6496E1_trimmed_filter.fasta	83	606	50298	12567	24.985	284	0.469	182	0.3	0.599	0.401	11945	6668	7644	11474	0	0	0	0	0	0	0	0	0	0	0	0	0	12567	0
6498E1_trimmed_filter.fasta	72	756	54432	15443	28.371	287	0.38	200	0.265	0.519	0.481	10075	9811	8492	10611	0	0	0	0	0	0	0	0	0	0	0	0	0	15443	0
6500E2_trimmed_filter.fasta	79	572	45188	10886	24.09	360	0.629	239	0.418	0.602	0.398	11023	5858	7408	10013	0	0	0	0	0	0	0	0	0	0	0	0	0	10886	0
6527E10_trimmed_filter.fasta	75	600	45000	7096	15.769	226	0.377	136	0.227	0.685	0.315	11985	5152	6587	14180	0	0	0	0	0	0	0	0	0	0	0	0	0	7096	0
6527E1_trimmed_filter.fasta	66	600	39600	6204	15.667	260	0.433	181	0.302	0.686	0.314	10607	4498	5852	12439	0	0	0	0	0	0	0	0	0	0	0	0	0	6204	0
6527E2_trimmed_filter.fasta	55	353	19415	4234	21.808	111	0.314	62	0.176	0.621	0.379	4647	2490	3115	4929	0	0	0	0	0	0	0	0	0	0	0	0	0	4234	0
6527E3_trimmed_filter.fasta	66	231	15246	1056	6.926	67	0.29	45	0.195	0.633	0.367	3858	2488	2690	5154	0	0	0	0	0	0	0	0	0	0	0	0	0	1056	0
6527E4_trimmed_filter.fasta	49	189	9261	572	6.176	65	0.344	43	0.228	0.666	0.334	2957	927	1930	2875	0	0	0	0	0	0	0	0	0	0	0	0	0	572	0
6527E5_trimmed_filter.fasta	78	450	35100	5809	16.55	146	0.324	78	0.173	0.646	0.354	8150	4508	5455	11178	0	0	0	0	0	0	0	0	0	0	0	0	0	5809	0
6527E6_trimmed_filter.fasta	65	564	36660	4723	12.883	167	0.296	89	0.158	0.686	0.314	8559	5511	4310	13557	0	0	0	0	0	0	0	0	0	0	0	0	0	4723	0
6527E7_trimmed_filter.fasta	71	570	40470	9268	22.901	156	0.274	79	0.139	0.637	0.363	8775	4946	6063	11418	0	0	0	0	0	0	0	0	0	0	0	0	0	9268	0
6527E8_trimmed_filter.fasta	61	600	36600	4974	13.59	160	0.267	92	0.153	0.667	0.333	9835	4627	5706	11458	0	0	0	0	0	0	0	0	0	0	0	0	0	4974	0
6527E9_trimmed_filter.fasta	41	354	14514	2318	15.971	74	0.209	47	0.133	0.669	0.331	3667	1830	2075	4624	0	0	0	0	0	0	0	0	0	0	0	0	0	2318	0
6544E10_trimmed_filter.fasta	46	157	7222	887	12.282	86	0.548	59	0.376	0.618	0.382	1574	1041	1358	2362	0	0	0	0	0	0	0	0	0	0	0	0	0	887	0
6544E11_trimmed_filter.fasta	54	468	25272	5195	20.556	148	0.316	98	0.209	0.668	0.332	6696	3166	3261	6954	0	0	0	0	0	0	0	0	0	0	0	0	0	5195	0
6544E1_trimmed_filter.fasta	68	468	31824	8931	28.064	187	0.4	119	0.254	0.63	0.37	7546	3651	3895	7801	0	0	0	0	0	0	0	0	0	0	0	0	0	8931	0
6544E3_trimmed_filter.fasta	47	356	16732	3345	19.992	161	0.452	104	0.292	0.663	0.337	4384	2182	2125	4696	0	0	0	0	0	0	0	0	0	0	0	0	0	3345	0
6544E6_trimmed_filter.fasta	68	330	22440	6704	29.875	77	0.233	44	0.133	0.634	0.366	4316	2830	2403	6187	0	0	0	0	0	0	0	0	0	0	0	0	0	6704	0
6544E7_trimmed_filter.fasta	71	441	31311	1745	5.573	120	0.272	62	0.141	0.683	0.317	7615	4326	4976	12649	0	0	0	0	0	0	0	0	0	0	0	0	0	1745	0
6544E8_trimmed_filter.fasta	70	576	40320	7054	17.495	185	0.321	116	0.201	0.675	0.325	8902	5288	5200	13876	0	0	0	0	0	0	0	0	0	0	0	0	0	7054	0
6563E1_trimmed_filter.fasta	69	453	31257	4691	15.008	140	0.309	81	0.179	0.638	0.362	7513	4417	4968	9668	0	0	0	0	0	0	0	0	0	0	0	0	0	4691	0
6563E2_trimmed_filter.fasta	70	777	54390	10306	18.948	295	0.38	187	0.241	0.638	0.362	12221	7558	7804	16501	0	0	0	0	0	0	0	0	0	0	0	0	0	10306	0
6572E10_trimmed_filter.fasta	79	492	38868	9796	25.203	134	0.272	90	0.183	0.595	0.405	7756	4945	6133	10238	0	0	0	0	0	0	0	0	0	0	0	0	0	9796	0
6572E1_trimmed_filter.fasta	46	492	22632	4155	18.359	101	0.205	69	0.14	0.631	0.369	5077	2992	3774	6634	0	0	0	0	0	0	0	0	0	0	0	0	0	4155	0
6572E2_trimmed_filter.fasta	59	531	31329	2695	8.602	174	0.328	88	0.166	0.673	0.327	8978	5005	4258	10393	0	0	0	0	0	0	0	0	0	0	0	0	0	2695	0
6572E3_trimmed_filter.fasta	90	589	53010	13012	24.546	220	0.374	136	0.231	0.658	0.342	12339	6370	6478	14811	0	0	0	0	0	0	0	0	0	0	0	0	0	13012	0
6572E5_trimmed_filter.fasta	56	405	22680	3493	15.401	135	0.333	71	0.175	0.687	0.313	6153	2763	3071	7200	0	0	0	0	0	0	0	0	0	0	0	0	0	3493	0
6572E7_trimmed_filter.fasta	52	570	29640	10520	35.493	128	0.225	78	0.137	0.619	0.381	5392	2732	3785	7211	0	0	0	0	0	0	0	0	0	0	0	0	0	10520	0
6572E8_trimmed_filter.fasta	51	534	27234	9214	33.833	73	0.137	52	0.097	0.655	0.345	5904	2530	2962	6624	0	0	0	0	0	0	0	0	0	0	0	0	0	9214	0
6620E1_trimmed_filter.fasta	83	564	46812	12057	25.756	236	0.418	158	0.28	0.576	0.424	9478	7245	7116	10916	0	0	0	0	0	0	0	0	0	0	0	0	0	12057	0
6620E2_trimmed_filter.fasta	61	969	59109	12730	21.536	430	0.444	315	0.325	0.58	0.42	13888	7398	11887	13206	0	0	0	0	0	0	0	0	0	0	0	0	0	12730	0
6631E4_trimmed_filter.fasta	61	324	19764	3130	15.837	84	0.259	57	0.176	0.642	0.358	4893	2990	2784	5967	0	0	0	0	0	0	0	0	0	0	0	0	0	3130	0
6631E5_trimmed_filter.fasta	52	444	23088	3410	14.77	115	0.259	73	0.164	0.64	0.36	5700	3164	3605	7209	0	0	0	0	0	0	0	0	0	0	0	0	0	3410	0
6631E6_trimmed_filter.fasta	51	540	27540	5299	19.241	157	0.291	88	0.163	0.647	0.353	7187	4100	3451	7503	0	0	0	0	0	0	0	0	0	0	0	0	0	5299	0
6636E1_trimmed_filter.fasta	77	491	37807	4535	11.995	209	0.426	157	0.32	0.604	0.396	8138	6260	6811	12063	0	0	0	0	0	0	0	0	0	0	0	0	0	4535	0
6636E3_trimmed_filter.fasta	80	582	46560	8985	19.298	174	0.299	124	0.213	0.647	0.353	10829	5896	6949	13901	0	0	0	0	0	0	0	0	0	0	0	0	0	8985	0
6641E1_trimmed_filter.fasta	79	687	54273	9270	17.08	247	0.36	177	0.258	0.599	0.401	12814	9517	8022	14650	0	0	0	0	0	0	0	0	0	0	0	0	0	9270	0
6641E2_trimmed_filter.fasta	70	392	27440	6442	23.477	155	0.395	102	0.26	0.633	0.367	5965	3535	3821	7677	0	0	0	0	0	0	0	0	0	0	0	0	0	6442	0
6641E3_trimmed_filter.fasta	71	516	36636	7978	21.776	151	0.293	109	0.211	0.626	0.374	9558	3939	6358	8803	0	0	0	0	0	0	0	0	0	0	0	0	0	7978	0
6652E2_trimmed_filter.fasta	59	456	26904	4203	15.622	186	0.408	130	0.285	0.61	0.39	5873	4165	4474	8189	0	0	0	0	0	0	0	0	0	0	0	0	0	4203	0
6652E4_trimmed_filter.fasta	70	348	24360	3892	15.977	128	0.368	82	0.236	0.65	0.35	5355	3465	3472	8176	0	0	0	0	0	0	0	0	0	0	0	0	0	3892	0
6652E5_trimmed_filter.fasta	42	282	11844	2022	17.072	92	0.326	69	0.245	0.642	0.358	2877	1808	1601	3536	0	0	0	0	0	0	0	0	0	0	0	0	0	2022	0
6652E6_trimmed_filter.fasta	69	312	21528	3273	15.203	127	0.407	101	0.324	0.618	0.382	5268	3328	3521	6138	0	0	0	0	0	0	0	0	0	0	0	0	0	3273	0
6652E7_trimmed_filter.fasta	52	198	10296	405	3.934	59	0.298	39	0.197	0.622	0.378	2457	1763	1966	3705	0	0	0	0	0	0	0	0	0	0	0	0	0	405	0
6652E8_trimmed_filter.fasta	38	492	18696	2941	15.731	125	0.254	84	0.171	0.637	0.363	5171	2520	3033	5031	0	0	0	0	0	0	0	0	0	0	0	0	0	2941	0
6660E1_trimmed_filter.fasta	67	297	19899	2107	10.588	71	0.239	43	0.145	0.675	0.325	6293	2516	3155	5828	0	0	0	0	0	0	0	0	0	0	0	0	0	2107	0
6660E2_trimmed_filter.fasta	50	180	9000	190	2.111	26	0.144	25	0.139	0.694	0.306	2882	704	1969	3255	0	0	0	0	0	0	0	0	0	0	0	0	0	190	0
6660E3_trimmed_filter.fasta	68	285	19380	2197	11.336	101	0.354	69	0.242	0.677	0.323	4993	2205	3238	6747	0	0	0	0	0	0	0	0	0	0	0	0	0	2197	0
6660E4_trimmed_filter.fasta	38	453	17214	1938	11.258	64	0.141	45	0.099	0.683	0.317	4981	2203	2440	5652	0	0	0	0	0	0	0	0	0	0	0	0	0	1938	0
6667E1_trimmed_filter.fasta	69	435	30015	7730	25.754	129	0.297	95	0.218	0.629	0.371	7226	3990	4184	6885	0	0	0	0	0	0	0	0	0	0	0	0	0	7730	0
6667E2_trimmed_filter.fasta	49	433	21217	5301	24.985	161	0.372	121	0.279	0.657	0.343	4334	2493	2797	6292	0	0	0	0	0	0	0	0	0	0	0	0	0	5301	0
6667E4_trimmed_filter.fasta	64	359	22976	5409	23.542	121	0.337	84	0.234	0.655	0.345	5752	2869	3057	5889	0	0	0	0	0	0	0	0	0	0	0	0	0	5409	0
6667E5_trimmed_filter.fasta	79	236	18644	2799	15.013	85	0.36	63	0.267	0.611	0.389	4572	2396	3652	5225	0	0	0	0	0	0	0	0	0	0	0	0	0	2799	0
6667E6_trimmed_filter.fasta	82	591	48462	11086	22.876	230	0.389	145	0.245	0.614	0.386	10748	6186	7601	12841	0	0	0	0	0	0	0	0	0	0	0	0	0	11086	0
6679E1_trimmed_filter.fasta	43	333	14319	2748	19.191	80	0.24	52	0.156	0.634	0.366	3513	2133	1956	3969	0	0	0	0	0	0	0	0	0	0	0	0	0	2748	0
6679E3_trimmed_filter.fasta	36	687	24732	2920	11.807	173	0.252	88	0.128	0.633	0.367	6431	3537	4349	7495	0	0	0	0	0	0	0	0	0	0	0	0	0	2920	0
6689E1_trimmed_filter.fasta	52	291	15132	1421	9.391	80	0.275	46	0.158	0.654	0.346	3942	1833	2824	5112	0	0	0	0	0	0	0	0	0	0	0	0	0	1421	0
6689E3_trimmed_filter.fasta	63	333	20979	4596	21.908	88	0.264	66	0.198	0.652	0.348	4585	2582	2936	6280	0	0	0	0	0	0	0	0	0	0	0	0	0	4596	0
6689E4_trimmed_filter.fasta	82	429	35178	11844	33.669	202	0.471	132	0.308	0.569	0.431	5649	4731	4884	8070	0	0	0	0	0	0	0	0	0	0	0	0	0	11844	0
6689E5_trimmed_filter.fasta	35	420	14700	2403	16.347	157	0.374	96	0.229	0.688	0.312	3435	1408	2263	5191	0	0	0	0	0	0	0	0	0	0	0	0	0	2403	0
6689E6_trimmed_filter.fasta	67	555	37185	8983	24.158	174	0.314	118	0.213	0.654	0.346	8829	4818	4357	10198	0	0	0	0	0	0	0	0	0	0	0	0	0	8983	0
6713E2_trimmed_filter.fasta	42	549	23058	4802	20.826	101	0.184	57	0.104	0.706	0.294	5514	2270	2640	7832	0	0	0	0	0	0	0	0	0	0	0	0	0	4802	0
6713E3_trimmed_filter.fasta	72	612	44064	5639	12.797	193	0.315	110	0.18	0.675	0.325	10417	6141	6136	15731	0	0	0	0	0	0	0	0	0	0	0	0	0	5639	0
6713E4_trimmed_filter.fasta	58	525	30450	5897	19.366	134	0.255	82	0.156	0.681	0.319	7463	3479	4244	9367	0	0	0	0	0	0	0	0	0	0	0	0	0	5897	0
6713E5_trimmed_filter.fasta	40	357	14280	2229	15.609	113	0.317	71	0.199	0.638	0.362	4344	2235	2104	3368	0	0	0	0	0	0	0	0	0	0	0	0	0	2229	0
6713E7_trimmed_filter.fasta	48	207	9936	1093	11	67	0.324	49	0.237	0.664	0.336	1752	1240	1717	4134	0	0	0	0	0	0	0	0	0	0	0	0	0	1093	0
6713E8_trimmed_filter.fasta	53	285	15105	4182	27.686	90	0.316	53	0.186	0.675	0.325	3324	1328	2212	4059	0	0	0	0	0	0	0	0	0	0	0	0	0	4182	0
6717E1_trimmed_filter.fasta	68	948	64464	10594	16.434	386	0.407	308	0.325	0.544	0.456	15568	7588	16177	14537	0	0	0	0	0	0	0	0	0	0	0	0	0	10594	0
6717E2_trimmed_filter.fasta	95	755	71725	19630	27.368	261	0.346	165	0.219	0.628	0.372	16425	8505	10101	17064	0	0	0	0	0	0	0	0	0	0	0	0	0	19630	0
6717E3_trimmed_filter.fasta	84	762	64008	13064	20.41	304	0.399	206	0.27	0.623	0.377	15011	8587	10136	17210	0	0	0	0	0	0	0	0	0	0	0	0	0	13064	0
6717E4_trimmed_filter.fasta	59	624	36816	6427	17.457	187	0.3	106	0.17	0.681	0.319	8896	4408	4941	12144	0	0	0	0	0	0	0	0	0	0	0	0	0	6427	0
6717E5_trimmed_filter.fasta	58	576	33408	8090	24.216	151	0.262	103	0.179	0.629	0.371	8512	3548	4943	8315	0	0	0	0	0	0	0	0	0	0	0	0	0	8090	0
6732E1_trimmed_filter.fasta	61	642	39162	8167	20.854	226	0.352	136	0.212	0.578	0.422	8774	6353	6441	9427	0	0	0	0	0	0	0	0	0	0	0	0	0	8167	0
6779E1_trimmed_filter.fasta	44	642	28248	8241	29.174	156	0.243	116	0.181	0.666	0.334	6709	2943	3448	6907	0	0	0	0	0	0	0	0	0	0	0	0	0	8241	0
6780E2_trimmed_filter.fasta	92	504	46368	10078	21.735	166	0.329	116	0.23	0.649	0.351	10855	5563	6723	13149	0	0	0	0	0	0	0	0	0	0	0	0	0	10078	0
6780E3_trimmed_filter.fasta	63	531	33453	8364	25.002	149	0.281	84	0.158	0.67	0.33	9914	3099	4377	7699	0	0	0	0	0	0	0	0	0	0	0	0	0	8364	0
6792E1_trimmed_filter.fasta	56	675	37800	9830	26.005	235	0.348	162	0.24	0.622	0.378	8494	4200	5703	9573	0	0	0	0	0	0	0	0	0	0	0	0	0	9830	0
6792E3_trimmed_filter.fasta	61	411	25071	4719	18.823	88	0.214	61	0.148	0.627	0.373	5337	3360	3702	7953	0	0	0	0	0	0	0	0	0	0	0	0	0	4719	0
6792E4_trimmed_filter.fasta	73	180	13140	2391	18.196	65	0.361	47	0.261	0.652	0.348	3131	1572	2028	4018	0	0	0	0	0	0	0	0	0	0	0	0	0	2391	0
6797E5_trimmed_filter.fasta	55	741	40755	11958	29.341	297	0.401	168	0.227	0.607	0.393	8776	5232	5457	9332	0	0	0	0	0	0	0	0	0	0	0	0	0	11958	0
6825E1_trimmed_filter.fasta	80	645	51600	16429	31.839	231	0.358	160	0.248	0.531	0.469	9551	8617	7652	9351	0	0	0	0	0	0	0	0	0	0	0	0	0	16429	0
6825E2_trimmed_filter.fasta	97	645	62565	17085	27.308	259	0.402	172	0.267	0.658	0.342	13900	6227	8428	16925	0	0	0	0	0	0	0	0	0	0	0	0	0	17085	0
6860E1_trimmed_filter.fasta	60	162	9720	1761	18.117	66	0.407	43	0.265	0.606	0.394	3040	1164	1964	1791	0	0	0	0	0	0	0	0	0	0	0	0	0	1761	0
6860E2_trimmed_filter.fasta	47	309	14523	3238	22.296	82	0.265	55	0.178	0.589	0.411	3581	1576	2842	3286	0	0	0	0	0	0	0	0	0	0	0	0	0	3238	0
6860E3_trimmed_filter.fasta	87	639	55593	13283	23.893	239	0.374	145	0.227	0.664	0.336	15460	5436	7855	13559	0	0	0	0	0	0	0	0	0	0	0	0	0	13283	0
6860E6_trimmed_filter.fasta	78	621	48438	15441	31.878	321	0.517	173	0.279	0.63	0.37	10536	5110	6786	10565	0	0	0	0	0	0	0	0	0	0	0	0	0	15441	0
6864E2_trimmed_filter.fasta	51	546	27846	7109	25.53	134	0.245	70	0.128	0.674	0.326	6233	2819	3707	7978	0	0	0	0	0	0	0	0	0	0	0	0	0	7109	0
6864E4_trimmed_filter.fasta	52	126	6552	871	13.294	29	0.23	22	0.175	0.606	0.394	1489	1064	1104	2024	0	0	0	0	0	0	0	0	0	0	0	0	0	871	0
6864E7_trimmed_filter.fasta	61	477	29097	6598	22.676	134	0.281	73	0.153	0.673	0.327	7811	3287	3527	7874	0	0	0	0	0	0	0	0	0	0	0	0	0	6598	0
6864E8_trimmed_filter.fasta	47	432	20304	1659	8.171	88	0.204	56	0.13	0.666	0.334	4913	2460	3687	7585	0	0	0	0	0	0	0	0	0	0	0	0	0	1659	0
6865E2_trimmed_filter.fasta	61	366	22326	6500	29.114	88	0.24	45	0.123	0.623	0.377	3933	2294	3323	6276	0	0	0	0	0	0	0	0	0	0	0	0	0	6500	0
6865E3_trimmed_filter.fasta	79	543	42897	10161	23.687	198	0.365	111	0.204	0.681	0.319	10385	4694	5020	12637	0	0	0	0	0	0	0	0	0	0	0	0	0	10161	0
6865E4_trimmed_filter.fasta	64	141	9024	1373	15.215	53	0.376	44	0.312	0.63	0.37	2215	1248	1520	2668	0	0	0	0	0	0	0	0	0	0	0	0	0	1373	0
6865E5_trimmed_filter.fasta	66	237	15642	2353	15.043	95	0.401	70	0.295	0.616	0.384	3182	2404	2606	5097	0	0	0	0	0	0	0	0	0	0	0	0	0	2353	0
6865E6_trimmed_filter.fasta	68	444	30192	5349	17.717	127	0.286	78	0.176	0.633	0.367	7839	4075	4543	8386	0	0	0	0	0	0	0	0	0	0	0	0	0	5349	0
6875E1_trimmed_filter.fasta	63	858	54054	8800	16.28	327	0.381	250	0.291	0.546	0.454	11568	7268	13489	12929	0	0	0	0	0	0	0	0	0	0	0	0	0	8800	0
6883E2_trimmed_filter.fasta	80	356	28480	7538	26.468	98	0.275	73	0.205	0.639	0.361	6314	3459	3648	7521	0	0	0	0	0	0	0	0	0	0	0	0	0	7538	0
6883E3_trimmed_filter.fasta	60	462	27720	6803	24.542	112	0.242	74	0.16	0.635	0.365	6389	3378	3820	7330	0	0	0	0	0	0	0	0	0	0	0	0	0	6803	0
6913E1_trimmed_filter.fasta	76	561	42636	8595	20.159	166	0.296	98	0.175	0.556	0.444	9156	6146	8459	10280	0	0	0	0	0	0	0	0	0	0	0	0	0	8595	0
6913E2_trimmed_filter.fasta	73	471	34383	6385	18.57	159	0.338	109	0.231	0.609	0.391	8123	5131	5544	9200	0	0	0	0	0	0	0	0	0	0	0	0	0	6385	0
6913E3_trimmed_filter.fasta	84	450	37800	6710	17.751	144	0.32	94	0.209	0.656	0.344	10721	4517	5815	10037	0	0	0	0	0	0	0	0	0	0	0	0	0	6710	0
6913E4_trimmed_filter.fasta	96	603	57888	15860	27.398	194	0.322	118	0.196	0.66	0.34	12737	6099	7080	16112	0	0	0	0	0	0	0	0	0	0	0	0	0	15860	0
6913E5_trimmed_filter.fasta	91	355	32305	8936	27.661	125	0.352	80	0.225	0.587	0.413	5793	3817	5227	8532	0	0	0	0	0	0	0	0	0	0	0	0	0	8936	0
6913E6_trimmed_filter.fasta	81	514	41634	10575	25.4	214	0.416	125	0.243	0.688	0.312	9054	4449	4609	12947	0	0	0	0	0	0	0	0	0	0	0	0	0	10575	0
6913E8_trimmed_filter.fasta	64	534	34176	7966	23.309	128	0.24	67	0.125	0.689	0.311	8594	3298	4430	9888	0	0	0	0	0	0	0	0	0	0	0	0	0	7966	0
6914E2_trimmed_filter.fasta	83	654	54282	14498	26.709	230	0.352	135	0.206	0.612	0.388	12202	6292	8532	12758	0	0	0	0	0	0	0	0	0	0	0	0	0	14498	0
6914E3_trimmed_filter.fasta	68	750	51000	7574	14.851	330	0.44	246	0.328	0.648	0.352	13805	6981	7976	14664	0	0	0	0	0	0	0	0	0	0	0	0	0	7574	0
6924E1_trimmed_filter.fasta	96	465	44640	9991	22.381	167	0.359	115	0.247	0.595	0.405	9530	5561	8084	11474	0	0	0	0	0	0	0	0	0	0	0	0	0	9991	0
6924E2_trimmed_filter.fasta	84	774	65016	12580	19.349	378	0.488	252	0.326	0.638	0.362	16451	8621	9489	17875	0	0	0	0	0	0	0	0	0	0	0	0	0	12580	0
6933E1_trimmed_filter.fasta	80	506	40480	6336	15.652	190	0.375	124	0.245	0.677	0.323	10162	4377	6448	13157	0	0	0	0	0	0	0	0	0	0	0	0	0	6336	0
6933E2_trimmed_filter.fasta	49	326	15974	4445	27.826	78	0.239	50	0.153	0.615	0.385	3512	2227	1913	3877	0	0	0	0	0	0	0	0	0	0	0	0	0	4445	0
6933E3_trimmed_filter.fasta	43	219	9417	1229	13.051	74	0.338	60	0.274	0.634	0.366	2169	1339	1602	3078	0	0	0	0	0	0	0	0	0	0	0	0	0	1229	0
6933E7_trimmed_filter.fasta	57	555	31635	6198	19.592	115	0.207	68	0.123	0.677	0.323	7684	3647	4140	9966	0	0	0	0	0	0	0	0	0	0	0	0	0	6198	0
6947E1_trimmed_filter.fasta	41	693	28413	4063	14.3	202	0.291	119	0.172	0.64	0.36	7110	3880	4757	8603	0	0	0	0	0	0	0	0	0	0	0	0	0	4063	0
6947E3_trimmed_filter.fasta	40	579	23160	3253	14.046	218	0.377	130	0.225	0.64	0.36	5814	3336	3629	7128	0	0	0	0	0	0	0	0	0	0	0	0	0	3253	0
6954E1_trimmed_filter.fasta	60	424	25440	7463	29.336	146	0.344	106	0.25	0.597	0.403	6182	3073	3765	4957	0	0	0	0	0	0	0	0	0	0	0	0	0	7463	0
6954E2_trimmed_filter.fasta	77	684	52668	8051	15.286	292	0.427	207	0.303	0.638	0.362	13487	7770	8057	15303	0	0	0	0	0	0	0	0	0	0	0	0	0	8051	0
6955E1_trimmed_filter.fasta	67	786	52662	13253	25.166	201	0.256	140	0.178	0.623	0.377	10672	6639	7954	14144	0	0	0	0	0	0	0	0	0	0	0	0	0	13253	0
6958E2_trimmed_filter.fasta	75	585	43875	6533	14.89	206	0.352	125	0.214	0.684	0.316	12457	4183	7110	13592	0	0	0	0	0	0	0	0	0	0	0	0	0	6533	0
6958E3_trimmed_filter.fasta	47	327	15369	2407	15.661	96	0.294	63	0.193	0.657	0.343	4004	2372	2008	4578	0	0	0	0	0	0	0	0	0	0	0	0	0	2407	0
6958E4_trimmed_filter.fasta	72	210	15120	849	5.615	81	0.386	54	0.257	0.664	0.336	4078	2061	2690	5442	0	0	0	0	0	0	0	0	0	0	0	0	0	849	0
6958E5_trimmed_filter.fasta	45	174	7830	333	4.253	46	0.264	25	0.144	0.626	0.374	1889	991	1788	2829	0	0	0	0	0	0	0	0	0	0	0	0	0	333	0
6958E6_trimmed_filter.fasta	54	525	28350	3906	13.778	162	0.309	96	0.183	0.642	0.358	6955	4018	4322	9149	0	0	0	0	0	0	0	0	0	0	0	0	0	3906	0
6961E2_trimmed_filter.fasta	83	588	48804	10451	21.414	185	0.315	124	0.211	0.621	0.379	10821	5758	8393	13381	0	0	0	0	0	0	0	0	0	0	0	0	0	10451	0
6961E3_trimmed_filter.fasta	65	375	24375	3918	16.074	146	0.389	90	0.24	0.666	0.334	5918	2756	3903	7880	0	0	0	0	0	0	0	0	0	0	0	0	0	3918	0
6961E4_trimmed_filter.fasta	49	447	21903	6415	29.288	123	0.275	66	0.148	0.624	0.376	4859	2481	2687	5461	0	0	0	0	0	0	0	0	0	0	0	0	0	6415	0
6961E5_trimmed_filter.fasta	53	350	18550	4492	24.216	119	0.34	70	0.2	0.601	0.399	4097	2337	3011	4613	0	0	0	0	0	0	0	0	0	0	0	0	0	4492	0
6961E6_trimmed_filter.fasta	82	674	55268	10933	19.782	253	0.375	162	0.24	0.657	0.343	12895	5877	8811	16752	0	0	0	0	0	0	0	0	0	0	0	0	0	10933	0
6961E7_trimmed_filter.fasta	45	291	13095	584	4.46	79	0.271	36	0.124	0.714	0.286	4229	1540	2016	4726	0	0	0	0	0	0	0	0	0	0	0	0	0	584	0
6961E8_trimmed_filter.fasta	50	438	21900	4920	22.466	128	0.292	80	0.183	0.615	0.385	5510	2777	3555	5138	0	0	0	0	0	0	0	0	0	0	0	0	0	4920	0
6962E2_trimmed_filter.fasta	70	308	21560	4581	21.248	82	0.266	42	0.136	0.652	0.348	5387	2044	3522	6026	0	0	0	0	0	0	0	0	0	0	0	0	0	4581	0
6962E3_trimmed_filter.fasta	51	534	27234	8044	29.537	103	0.193	69	0.129	0.67	0.33	6255	2855	2951	7129	0	0	0	0	0	0	0	0	0	0	0	0	0	8044	0
6962E4_trimmed_filter.fasta	62	537	33294	8431	25.323	183	0.341	90	0.168	0.688	0.312	9091	3632	3514	8626	0	0	0	0	0	0	0	0	0	0	0	0	0	8431	0
6968E1_trimmed_filter.fasta	67	465	31155	5795	18.601	114	0.245	71	0.153	0.616	0.384	6556	4646	4780	9378	0	0	0	0	0	0	0	0	0	0	0	0	0	5795	0
6968E3_trimmed_filter.fasta	73	645	47085	12190	25.889	205	0.318	126	0.195	0.614	0.386	9493	5658	7132	12612	0	0	0	0	0	0	0	0	0	0	0	0	0	12190	0
6969E1_trimmed_filter.fasta	52	594	30888	8590	27.81	193	0.325	127	0.214	0.667	0.333	7723	3746	2802	8027	0	0	0	0	0	0	0	0	0	0	0	0	0	8590	0
6978E1_trimmed_filter.fasta	69	681	46989	8964	19.077	233	0.342	138	0.203	0.66	0.34	12195	5804	6770	13256	0	0	0	0	0	0	0	0	0	0	0	0	0	8964	0
6978E2_trimmed_filter.fasta	61	378	23058	3699	16.042	153	0.405	92	0.243	0.651	0.349	6036	3346	3309	6668	0	0	0	0	0	0	0	0	0	0	0	0	0	3699	0
6978E3_trimmed_filter.fasta	39	411	16029	3469	21.642	99	0.241	56	0.136	0.665	0.335	4060	2132	2002	4366	0	0	0	0	0	0	0	0	0	0	0	0	0	3469	0
6978E4_trimmed_filter.fasta	82	381	31242	5887	18.843	153	0.402	102	0.268	0.657	0.343	7544	4066	4445	9300	0	0	0	0	0	0	0	0	0	0	0	0	0	5887	0
6978E5_trimmed_filter.fasta	57	435	24795	7463	30.099	115	0.264	66	0.152	0.601	0.399	5084	2749	3877	5622	0	0	0	0	0	0	0	0	0	0	0	0	0	7463	0
6979E1_trimmed_filter.fasta	79	354	27966	6168	22.055	140	0.395	98	0.277	0.648	0.352	6634	3960	3496	7708	0	0	0	0	0	0	0	0	0	0	0	0	0	6168	0
6979E2_trimmed_filter.fasta	67	603	40401	7612	18.841	168	0.279	97	0.161	0.667	0.333	9533	5210	5466	12580	0	0	0	0	0	0	0	0	0	0	0	0	0	7612	0
6979E5_trimmed_filter.fasta	61	492	30012	6228	20.752	199	0.404	129	0.262	0.62	0.38	7508	4555	4073	7648	0	0	0	0	0	0	0	0	0	0	0	0	0	6228	0
7013E1_trimmed_filter.fasta	61	549	33489	4224	12.613	170	0.31	88	0.16	0.709	0.291	9619	4242	4188	11216	0	0	0	0	0	0	0	0	0	0	0	0	0	4224	0
7013E3_trimmed_filter.fasta	53	303	16059	3022	18.818	132	0.436	94	0.31	0.669	0.331	3788	2048	2091	5110	0	0	0	0	0	0	0	0	0	0	0	0	0	3022	0
7013E4_trimmed_filter.fasta	52	546	28392	5819	20.495	135	0.247	71	0.13	0.64	0.36	7161	3923	3729	7760	0	0	0	0	0	0	0	0	0	0	0	0	0	5819	0
7013E6_trimmed_filter.fasta	50	258	12900	3986	30.899	70	0.271	39	0.151	0.652	0.348	2416	1373	1673	3452	0	0	0	0	0	0	0	0	0	0	0	0	0	3986	0
7021E1_trimmed_filter.fasta	70	342	23940	7661	32.001	131	0.383	80	0.234	0.646	0.354	6239	2797	2800	4443	0	0	0	0	0	0	0	0	0	0	0	0	0	7661	0
7021E2_trimmed_filter.fasta	62	465	28830	3895	13.51	104	0.224	64	0.138	0.7	0.3	7985	3455	3799	9696	0	0	0	0	0	0	0	0	0	0	0	0	0	3895	0
7021E5_trimmed_filter.fasta	55	264	14520	1994	13.733	75	0.284	51	0.193	0.663	0.337	3878	2024	2054	4570	0	0	0	0	0	0	0	0	0	0	0	0	0	1994	0
7021E6_trimmed_filter.fasta	50	555	27750	3542	12.764	141	0.254	76	0.137	0.655	0.345	6839	4107	4037	9225	0	0	0	0	0	0	0	0	0	0	0	0	0	3542	0
7021E7_trimmed_filter.fasta	32	471	15072	2594	17.211	80	0.17	33	0.07	0.68	0.32	4492	1847	2088	4051	0	0	0	0	0	0	0	0	0	0	0	0	0	2594	0
7021E8_trimmed_filter.fasta	62	595	36890	8727	23.657	170	0.286	106	0.178	0.651	0.349	8730	4585	4776	10072	0	0	0	0	0	0	0	0	0	0	0	0	0	8727	0
7021E9_trimmed_filter.fasta	66	174	11484	1913	16.658	65	0.374	46	0.264	0.628	0.372	2969	1768	1661	3173	0	0	0	0	0	0	0	0	0	0	0	0	0	1913	0
7029E1_trimmed_filter.fasta	81	429	34749	7293	20.988	214	0.499	167	0.389	0.52	0.48	7437	6369	6622	7028	0	0	0	0	0	0	0	0	0	0	0	0	0	7293	0
7029E2_trimmed_filter.fasta	60	582	34920	8826	25.275	183	0.314	102	0.175	0.661	0.339	7656	3523	4798	10117	0	0	0	0	0	0	0	0	0	0	0	0	0	8826	0
7029E3_trimmed_filter.fasta	61	344	20984	4537	21.621	100	0.291	70	0.203	0.645	0.355	5004	2879	2744	5820	0	0	0	0	0	0	0	0	0	0	0	0	0	4537	0
7029E4_trimmed_filter.fasta	52	267	13884	2913	20.981	104	0.39	80	0.3	0.627	0.373	2969	1809	2255	3938	0	0	0	0	0	0	0	0	0	0	0	0	0	2913	0
7029E5_trimmed_filter.fasta	62	195	12090	1297	10.728	69	0.354	45	0.231	0.659	0.341	2952	1764	1847	4230	0	0	0	0	0	0	0	0	0	0	0	0	0	1297	0
7029E6_trimmed_filter.fasta	44	750	33000	2387	7.233	116	0.155	43	0.057	0.661	0.339	8901	4997	5262	11453	0	0	0	0	0	0	0	0	0	0	0	0	0	2387	0
7029E7_trimmed_filter.fasta	58	597	34626	7935	22.916	158	0.265	79	0.132	0.667	0.333	7722	3583	4710	10676	0	0	0	0	0	0	0	0	0	0	0	0	0	7935	0
7111E1_trimmed_filter.fasta	61	543	33123	7711	23.28	160	0.295	91	0.168	0.662	0.338	7545	3659	4644	9564	0	0	0	0	0	0	0	0	0	0	0	0	0	7711	0
7111E2_trimmed_filter.fasta	57	338	19266	4471	23.207	105	0.311	65	0.192	0.624	0.376	4057	2679	2691	5368	0	0	0	0	0	0	0	0	0	0	0	0	0	4471	0
7111E3_trimmed_filter.fasta	53	222	11766	2212	18.8	68	0.306	49	0.221	0.646	0.354	3613	1401	1867	2673	0	0	0	0	0	0	0	0	0	0	0	0	0	2212	0
7111E4_trimmed_filter.fasta	70	378	26460	8475	32.029	135	0.357	92	0.243	0.637	0.363	4955	2880	3426	6724	0	0	0	0	0	0	0	0	0	0	0	0	0	8475	0
7111E5_trimmed_filter.fasta	42	350	14700	3495	23.776	95	0.271	71	0.203	0.679	0.321	4220	1327	1966	3692	0	0	0	0	0	0	0	0	0	0	0	0	0	3495	0
7111E6_trimmed_filter.fasta	51	381	19431	4023	20.704	79	0.207	49	0.129	0.658	0.342	5239	2254	2571	5344	0	0	0	0	0	0	0	0	0	0	0	0	0	4023	0
7128E1_trimmed_filter.fasta	52	500	26000	6102	23.469	197	0.394	129	0.258	0.677	0.323	6643	3056	3191	7008	0	0	0	0	0	0	0	0	0	0	0	0	0	6102	0
7128E2_trimmed_filter.fasta	72	422	30384	6257	20.593	123	0.291	77	0.182	0.675	0.325	7348	3178	4311	9290	0	0	0	0	0	0	0	0	0	0	0	0	0	6257	0
7128E3_trimmed_filter.fasta	76	444	33744	6220	18.433	192	0.432	134	0.302	0.655	0.345	9736	4529	4761	8498	0	0	0	0	0	0	0	0	0	0	0	0	0	6220	0
7128E4_trimmed_filter.fasta	50	486	24300	5226	21.506	138	0.284	80	0.165	0.648	0.352	6584	2870	3540	6080	0	0	0	0	0	0	0	0	0	0	0	0	0	5226	0
7136E1_trimmed_filter.fasta	78	609	47502	12987	27.34	249	0.409	160	0.263	0.539	0.461	8149	8375	7405	10586	0	0	0	0	0	0	0	0	0	0	0	0	0	12987	0
7141E2_trimmed_filter.fasta	82	642	52644	9155	17.39	251	0.391	153	0.238	0.612	0.388	10274	7432	8483	17300	0	0	0	0	0	0	0	0	0	0	0	0	0	9155	0
7141E3_trimmed_filter.fasta	56	609	34104	8902	26.103	202	0.332	133	0.218	0.639	0.361	8206	3699	4973	8324	0	0	0	0	0	0	0	0	0	0	0	0	0	8902	0
7174E1_trimmed_filter.fasta	68	516	35088	5151	14.68	228	0.442	186	0.36	0.61	0.39	8614	5562	5954	9807	0	0	0	0	0	0	0	0	0	0	0	0	0	5151	0
7174E2_trimmed_filter.fasta	59	303	17877	2039	11.406	116	0.383	82	0.271	0.654	0.346	4215	2582	2755	6286	0	0	0	0	0	0	0	0	0	0	0	0	0	2039	0
7174E3_trimmed_filter.fasta	71	801	56871	8749	15.384	401	0.501	316	0.395	0.632	0.368	15742	6692	10592	15096	0	0	0	0	0	0	0	0	0	0	0	0	0	8749	0
7174E4_trimmed_filter.fasta	81	795	64395	10440	16.212	358	0.45	251	0.316	0.637	0.363	17109	9055	10039	17752	0	0	0	0	0	0	0	0	0	0	0	0	0	10440	0
7174E5_trimmed_filter.fasta	49	627	30723	8603	28.002	195	0.311	113	0.18	0.622	0.378	6837	3649	4013	7621	0	0	0	0	0	0	0	0	0	0	0	0	0	8603	0
7296E1_trimmed_filter.fasta	66	638	42108	11646	27.657	241	0.378	159	0.249	0.555	0.445	8230	6588	6972	8672	0	0	0	0	0	0	0	0	0	0	0	0	0	11646	0
7296E2_trimmed_filter.fasta	43	549	23607	4169	17.66	111	0.202	64	0.117	0.658	0.342	6216	3054	3501	6667	0	0	0	0	0	0	0	0	0	0	0	0	0	4169	0
7313E3_trimmed_filter.fasta	56	633	35448	7118	20.08	187	0.295	105	0.166	0.647	0.353	8786	3999	5540	10005	0	0	0	0	0	0	0	0	0	0	0	0	0	7118	0
7313E4_trimmed_filter.fasta	60	667	40020	6228	15.562	294	0.441	215	0.322	0.578	0.422	8495	5806	8280	11211	0	0	0	0	0	0	0	0	0	0	0	0	0	6228	0
7313E5_trimmed_filter.fasta	46	411	18906	4373	23.13	96	0.234	67	0.163	0.575	0.425	3948	2450	3456	4679	0	0	0	0	0	0	0	0	0	0	0	0	0	4373	0
7324E1_trimmed_filter.fasta	74	362	26788	6885	25.702	107	0.296	71	0.196	0.599	0.401	6382	3438	4342	5741	0	0	0	0	0	0	0	0	0	0	0	0	0	6885	0
7324E2_trimmed_filter.fasta	75	633	47475	10700	22.538	246	0.389	162	0.256	0.633	0.367	11623	5975	7357	11820	0	0	0	0	0	0	0	0	0	0	0	0	0	10700	0
7324E3_trimmed_filter.fasta	86	567	48762	9041	18.541	263	0.464	184	0.325	0.656	0.344	13389	7071	6159	13102	0	0	0	0	0	0	0	0	0	0	0	0	0	9041	0
7325E1_trimmed_filter.fasta	56	508	28448	3111	10.936	223	0.439	156	0.307	0.477	0.523	6285	5476	7843	5733	0	0	0	0	0	0	0	0	0	0	0	0	0	3111	0
7325E2_trimmed_filter.fasta	47	402	18894	584	3.091	74	0.184	25	0.062	0.629	0.371	4865	4433	2351	6661	0	0	0	0	0	0	0	0	0	0	0	0	0	584	0
7331E1_trimmed_filter.fasta	49	316	15484	3711	23.967	89	0.282	41	0.13	0.697	0.303	3676	1539	1931	4627	0	0	0	0	0	0	0	0	0	0	0	0	0	3711	0
7331E2_trimmed_filter.fasta	39	276	10764	1167	10.842	69	0.25	45	0.163	0.676	0.324	2982	1277	1739	3599	0	0	0	0	0	0	0	0	0	0	0	0	0	1167	0
7331E3_trimmed_filter.fasta	67	350	23450	5117	21.821	108	0.309	70	0.2	0.669	0.331	5800	2564	3306	6663	0	0	0	0	0	0	0	0	0	0	0	0	0	5117	0
7331E4_trimmed_filter.fasta	77	798	61446	10768	17.524	395	0.495	260	0.326	0.655	0.345	16223	7193	9849	17413	0	0	0	0	0	0	0	0	0	0	0	0	0	10768	0
7333E1_trimmed_filter.fasta	70	868	60760	9489	15.617	398	0.459	294	0.339	0.453	0.547	13793	13059	15058	9361	0	0	0	0	0	0	0	0	0	0	0	0	0	9489	0
7336E1_trimmed_filter.fasta	78	705	54990	12309	22.384	273	0.387	192	0.272	0.529	0.471	10710	9296	10648	12027	0	0	0	0	0	0	0	0	0	0	0	0	0	12309	0
7363E1_trimmed_filter.fasta	60	315	18900	2771	14.661	59	0.187	37	0.117	0.612	0.388	4875	2875	3154	5225	0	0	0	0	0	0	0	0	0	0	0	0	0	2771	0
7363E2_trimmed_filter.fasta	59	450	26550	6309	23.763	119	0.264	74	0.164	0.635	0.365	5723	2702	4128	7688	0	0	0	0	0	0	0	0	0	0	0	0	0	6309	0
7363E3_trimmed_filter.fasta	52	630	32760	7829	23.898	173	0.275	106	0.168	0.623	0.377	7173	4101	4520	9137	0	0	0	0	0	0	0	0	0	0	0	0	0	7829	0
7367E2_trimmed_filter.fasta	45	246	11070	2691	24.309	82	0.333	53	0.215	0.645	0.355	2563	1472	1376	2968	0	0	0	0	0	0	0	0	0	0	0	0	0	2691	0
7367E3_trimmed_filter.fasta	80	261	20880	6374	30.527	61	0.234	34	0.13	0.62	0.38	4958	2335	3088	4125	0	0	0	0	0	0	0	0	0	0	0	0	0	6374	0
7583E1_trimmed_filter.fasta	46	802	36892	2954	8.007	254	0.317	120	0.15	0.572	0.428	8662	6469	7879	10928	0	0	0	0	0	0	0	0	0	0	0	0	0	2954	0
7628E1_trimmed_filter.fasta	68	546	37128	8455	22.773	141	0.258	87	0.159	0.697	0.303	9947	4156	4298	10272	0	0	0	0	0	0	0	0	0	0	0	0	0	8455	0
7628E2_trimmed_filter.fasta	56	708	39648	10319	26.027	217	0.306	142	0.201	0.641	0.359	10784	3810	6553	8182	0	0	0	0	0	0	0	0	0	0	0	0	0	10319	0
AT1G03910E1_trimmed_filter.fasta	35	555	19425	3210	16.525	133	0.24	55	0.099	0.624	0.376	5035	2596	3366	5218	0	0	0	0	0	0	0	0	0	0	0	0	0	3210	0
AT1G03910E2_trimmed_filter.fasta	59	431	25429	6496	25.546	148	0.343	97	0.225	0.613	0.387	5637	2489	4346	6461	0	0	0	0	0	0	0	0	0	0	0	0	0	6496	0
AT1G03910E3_trimmed_filter.fasta	46	394	18124	2572	14.191	150	0.381	96	0.244	0.639	0.361	5412	2738	2815	4587	0	0	0	0	0	0	0	0	0	0	0	0	0	2572	0
AT1G03910E4_trimmed_filter.fasta	51	402	20502	5535	26.997	105	0.261	58	0.144	0.648	0.352	5118	2311	2822	4716	0	0	0	0	0	0	0	0	0	0	0	0	0	5535	0
AT1G05940E1_trimmed_filter.fasta	45	330	14850	3063	20.626	55	0.167	28	0.085	0.633	0.367	4489	2241	1985	3072	0	0	0	0	0	0	0	0	0	0	0	0	0	3063	0
AT1G05940E3_trimmed_filter.fasta	88	297	26136	1723	6.592	137	0.461	107	0.36	0.577	0.423	9264	5111	5186	4852	0	0	0	0	0	0	0	0	0	0	0	0	0	1723	0
AT1G05940E4_trimmed_filter.fasta	57	573	32661	11283	34.546	148	0.258	87	0.152	0.646	0.354	8160	4030	2914	6274	0	0	0	0	0	0	0	0	0	0	0	0	0	11283	0
AT1G09620E1_trimmed_filter.fasta	96	1602	153792	18678	12.145	808	0.504	625	0.39	0.591	0.409	39969	23907	31038	40200	0	0	0	0	0	0	0	0	0	0	0	0	0	18678	0
AT1G10760E1_trimmed_filter.fasta	53	338	17914	4034	22.519	90	0.266	63	0.186	0.602	0.398	3446	2303	3133	4998	0	0	0	0	0	0	0	0	0	0	0	0	0	4034	0
AT1G10760E2_trimmed_filter.fasta	40	247	9880	1805	18.269	51	0.206	36	0.146	0.666	0.334	2762	1449	1272	2592	0	0	0	0	0	0	0	0	0	0	0	0	0	1805	0
AT1G10760E3_trimmed_filter.fasta	62	361	22382	4101	18.323	150	0.416	99	0.274	0.624	0.376	5352	3153	3440	6336	0	0	0	0	0	0	0	0	0	0	0	0	0	4101	0
AT1G10760E4_trimmed_filter.fasta	68	303	20604	3304	16.036	83	0.274	57	0.188	0.672	0.328	5708	2507	2806	6279	0	0	0	0	0	0	0	0	0	0	0	0	0	3304	0
AT1G10760E5_trimmed_filter.fasta	97	555	53835	11150	20.711	180	0.324	121	0.218	0.635	0.365	12681	6496	8551	14957	0	0	0	0	0	0	0	0	0	0	0	0	0	11150	0
AT1G50380E2_trimmed_filter.fasta	60	642	38520	8331	21.628	208	0.324	122	0.19	0.685	0.315	8224	3760	4756	13449	0	0	0	0	0	0	0	0	0	0	0	0	0	8331	0
AT1G50380E4_trimmed_filter.fasta	76	350	26600	7886	29.647	188	0.537	140	0.4	0.65	0.35	5124	2863	3708	7019	0	0	0	0	0	0	0	0	0	0	0	0	0	7886	0
AT1G63660E1_trimmed_filter.fasta	56	1095	61320	11482	18.725	575	0.525	410	0.374	0.473	0.527	11703	13108	12897	12130	0	0	0	0	0	0	0	0	0	0	0	0	0	11482	0
AT1G63660E2_trimmed_filter.fasta	86	486	41796	6049	14.473	224	0.461	154	0.317	0.612	0.388	9407	5981	7644	12715	0	0	0	0	0	0	0	0	0	0	0	0	0	6049	0
AT1G63660E3_trimmed_filter.fasta	98	459	44982	3024	6.723	231	0.503	179	0.39	0.606	0.394	13121	6826	9621	12390	0	0	0	0	0	0	0	0	0	0	0	0	0	3024	0
AT1G63660E4_trimmed_filter.fasta	61	252	15372	3377	21.969	87	0.345	75	0.298	0.583	0.417	3159	2216	2580	4040	0	0	0	0	0	0	0	0	0	0	0	0	0	3377	0
AT1G63660E5_trimmed_filter.fasta	86	495	42570	8429	19.8	177	0.358	123	0.248	0.65	0.35	11188	5343	6182	11428	0	0	0	0	0	0	0	0	0	0	0	0	0	8429	0
AT1G63660E6_trimmed_filter.fasta	56	577	32312	9040	27.977	166	0.288	115	0.199	0.635	0.365	6289	3630	4368	8985	0	0	0	0	0	0	0	0	0	0	0	0	0	9040	0
AT1G64970E1_trimmed_filter.fasta	74	486	35964	7042	19.581	251	0.516	185	0.381	0.546	0.454	7497	8227	4608	8590	0	0	0	0	0	0	0	0	0	0	0	0	0	7042	0
AT1G64970E2_trimmed_filter.fasta	81	492	39852	8791	22.059	202	0.411	144	0.293	0.597	0.403	8776	5098	6751	10436	0	0	0	0	0	0	0	0	0	0	0	0	0	8791	0
AT1G64970E3_trimmed_filter.fasta	66	549	36234	11191	30.885	146	0.266	91	0.166	0.637	0.363	7438	3506	4785	9314	0	0	0	0	0	0	0	0	0	0	0	0	0	11191	0
AT1G64970E4_trimmed_filter.fasta	74	581	42994	11776	27.39	226	0.389	135	0.232	0.646	0.354	8717	4793	5331	12377	0	0	0	0	0	0	0	0	0	0	0	0	0	11776	0
AT1G64970E6_trimmed_filter.fasta	67	348	23316	3934	16.873	126	0.362	81	0.233	0.635	0.365	5466	2434	4351	7131	0	0	0	0	0	0	0	0	0	0	0	0	0	3934	0
AT1G64970E7_trimmed_filter.fasta	55	582	32010	8158	25.486	149	0.256	84	0.144	0.635	0.365	8416	4108	4189	7139	0	0	0	0	0	0	0	0	0	0	0	0	0	8158	0
AT1G65650E2_trimmed_filter.fasta	76	573	43548	9868	22.66	134	0.234	92	0.161	0.656	0.344	9345	5232	5714	13389	0	0	0	0	0	0	0	0	0	0	0	0	0	9868	0
AT1G65650E3_trimmed_filter.fasta	92	1173	107916	16923	15.682	698	0.595	510	0.435	0.629	0.371	30742	13998	19684	26569	0	0	0	0	0	0	0	0	0	0	0	0	0	16923	0
AT1G78620E1_trimmed_filter.fasta	68	693	47124	11553	24.516	368	0.531	265	0.382	0.528	0.472	9208	7875	8623	9865	0	0	0	0	0	0	0	0	0	0	0	0	0	11553	0
AT1G78620E2_trimmed_filter.fasta	68	720	48960	15260	31.168	284	0.394	186	0.258	0.611	0.389	9453	4986	7242	12019	0	0	0	0	0	0	0	0	0	0	0	0	0	15260	0
AT1G78620E3_trimmed_filter.fasta	58	594	34452	12161	35.298	193	0.325	115	0.194	0.619	0.381	6182	3592	4233	8284	0	0	0	0	0	0	0	0	0	0	0	0	0	12161	0
AT1G78620E4_trimmed_filter.fasta	58	336	19488	4460	22.886	102	0.304	82	0.244	0.67	0.33	4989	2113	2675	5251	0	0	0	0	0	0	0	0	0	0	0	0	0	4460	0
AT1G79730E1_trimmed_filter.fasta	80	381	30480	4151	13.619	111	0.291	84	0.22	0.627	0.373	8200	4655	5061	8413	0	0	0	0	0	0	0	0	0	0	0	0	0	4151	0
AT1G79730E2_trimmed_filter.fasta	36	228	8208	397	4.837	45	0.197	36	0.158	0.681	0.319	2344	1202	1265	3000	0	0	0	0	0	0	0	0	0	0	0	0	0	397	0
AT1G79730E3_trimmed_filter.fasta	51	213	10863	1693	15.585	92	0.432	60	0.282	0.644	0.356	2815	1791	1376	3188	0	0	0	0	0	0	0	0	0	0	0	0	0	1693	0
AT1G79730E4_trimmed_filter.fasta	63	195	12285	573	4.664	48	0.246	41	0.21	0.651	0.349	4150	1904	2147	3511	0	0	0	0	0	0	0	0	0	0	0	0	0	573	0
AT1G79730E5_trimmed_filter.fasta	54	192	10368	728	7.022	49	0.255	40	0.208	0.637	0.363	2778	1317	2148	3397	0	0	0	0	0	0	0	0	0	0	0	0	0	728	0
AT1G79730E6_trimmed_filter.fasta	71	393	27903	4892	17.532	102	0.26	69	0.176	0.679	0.321	7327	3289	3855	8540	0	0	0	0	0	0	0	0	0	0	0	0	0	4892	0
AT1G79730E8_trimmed_filter.fasta	55	459	25245	2297	9.099	121	0.264	71	0.155	0.659	0.341	7216	2929	4701	8102	0	0	0	0	0	0	0	0	0	0	0	0	0	2297	0
AT2G25870E2_trimmed_filter.fasta	83	280	23240	4459	19.187	128	0.457	85	0.304	0.649	0.351	5624	2788	3647	6722	0	0	0	0	0	0	0	0	0	0	0	0	0	4459	0
AT2G25870E5_trimmed_filter.fasta	80	360	28800	7564	26.264	146	0.406	99	0.275	0.649	0.351	6481	3798	3442	7515	0	0	0	0	0	0	0	0	0	0	0	0	0	7564	0
AT2G25870E7_trimmed_filter.fasta	80	438	35040	4117	11.749	166	0.379	135	0.308	0.626	0.374	8392	4830	6366	11335	0	0	0	0	0	0	0	0	0	0	0	0	0	4117	0
AT2G25870E8_trimmed_filter.fasta	63	483	30429	5933	19.498	176	0.364	110	0.228	0.623	0.377	6567	3574	5202	9153	0	0	0	0	0	0	0	0	0	0	0	0	0	5933	0
AT2G30200E1_trimmed_filter.fasta	89	348	30972	7657	24.722	127	0.365	73	0.21	0.593	0.407	6450	4422	4805	7638	0	0	0	0	0	0	0	0	0	0	0	0	0	7657	0
AT2G30200E3_trimmed_filter.fasta	90	375	33750	6711	19.884	105	0.28	70	0.187	0.627	0.373	8066	4324	5408	9241	0	0	0	0	0	0	0	0	0	0	0	0	0	6711	0
AT2G30200E4_trimmed_filter.fasta	73	447	32631	7667	23.496	123	0.275	76	0.17	0.629	0.371	9247	3583	5104	7030	0	0	0	0	0	0	0	0	0	0	0	0	0	7667	0
AT2G30200E5_trimmed_filter.fasta	56	417	23352	6871	29.424	131	0.314	97	0.233	0.584	0.416	4823	3153	3365	5140	0	0	0	0	0	0	0	0	0	0	0	0	0	6871	0
AT2G30200E6_trimmed_filter.fasta	82	570	46740	10337	22.116	159	0.279	93	0.163	0.649	0.351	11624	5207	6503	13069	0	0	0	0	0	0	0	0	0	0	0	0	0	10337	0
AT2G32600E1_trimmed_filter.fasta	85	743	63155	21512	34.062	351	0.472	228	0.307	0.446	0.554	11125	10991	11731	7796	0	0	0	0	0	0	0	0	0	0	0	0	0	21512	0
AT2G32600E2_trimmed_filter.fasta	86	565	48590	14214	29.253	248	0.439	176	0.312	0.658	0.342	9796	5930	5121	13529	0	0	0	0	0	0	0	0	0	0	0	0	0	14214	0
AT2G32600E3_trimmed_filter.fasta	76	302	22952	11996	52.266	125	0.414	70	0.232	0.648	0.352	3366	1822	1914	3854	0	0	0	0	0	0	0	0	0	0	0	0	0	11996	0
AT2G32600E4_trimmed_filter.fasta	68	293	19924	4347	21.818	79	0.27	59	0.201	0.672	0.328	4789	1909	2821	6058	0	0	0	0	0	0	0	0	0	0	0	0	0	4347	0
AT2G40840E1_trimmed_filter.fasta	51	318	16218	977	6.024	65	0.204	32	0.101	0.705	0.295	5103	1820	2686	5632	0	0	0	0	0	0	0	0	0	0	0	0	0	977	0
AT2G40840E2_trimmed_filter.fasta	42	348	14616	2956	20.224	86	0.247	63	0.181	0.654	0.346	3637	2024	1931	4068	0	0	0	0	0	0	0	0	0	0	0	0	0	2956	0
AT2G40840E3_trimmed_filter.fasta	62	260	16120	1905	11.818	101	0.388	73	0.281	0.604	0.396	3831	2717	2882	4785	0	0	0	0	0	0	0	0	0	0	0	0	0	1905	0
AT2G40840E4_trimmed_filter.fasta	90	321	28890	6465	22.378	103	0.321	69	0.215	0.639	0.361	6648	3809	3977	7991	0	0	0	0	0	0	0	0	0	0	0	0	0	6465	0
AT2G40840E6_trimmed_filter.fasta	50	441	22050	6456	29.279	105	0.238	61	0.138	0.645	0.355	5392	2428	2586	5188	0	0	0	0	0	0	0	0	0	0	0	0	0	6456	0
AT2G42490E1_trimmed_filter.fasta	97	1032	100104	15239	15.223	478	0.463	358	0.347	0.55	0.45	22785	16894	21154	24032	0	0	0	0	0	0	0	0	0	0	0	0	0	15239	0
AT3G04600E1_trimmed_filter.fasta	69	778	53682	14168	26.392	347	0.446	250	0.321	0.586	0.414	12277	8122	7559	11556	0	0	0	0	0	0	0	0	0	0	0	0	0	14168	0
AT3G04600E2_trimmed_filter.fasta	71	390	27690	4763	17.201	129	0.331	80	0.205	0.657	0.343	6088	3979	3679	9181	0	0	0	0	0	0	0	0	0	0	0	0	0	4763	0
AT3G04600E3_trimmed_filter.fasta	80	573	45840	14970	32.657	143	0.25	74	0.129	0.663	0.337	9735	4558	5398	11179	0	0	0	0	0	0	0	0	0	0	0	0	0	14970	0
AT3G10840E2_trimmed_filter.fasta	54	579	31266	2818	9.013	134	0.231	84	0.145	0.7	0.3	9060	3635	4843	10910	0	0	0	0	0	0	0	0	0	0	0	0	0	2818	0
AT3G10940E2_trimmed_filter.fasta	51	349	17799	4054	22.777	114	0.327	85	0.244	0.651	0.349	4145	2265	2522	4813	0	0	0	0	0	0	0	0	0	0	0	0	0	4054	0
AT3G10940E3_trimmed_filter.fasta	51	435	22185	1820	8.204	112	0.257	79	0.182	0.66	0.34	7273	2888	3922	6282	0	0	0	0	0	0	0	0	0	0	0	0	0	1820	0
AT3G13940E1_trimmed_filter.fasta	79	861	68019	17304	25.44	531	0.617	373	0.433	0.557	0.443	13831	10162	11862	14860	0	0	0	0	0	0	0	0	0	0	0	0	0	17304	0
AT3G17810E2_trimmed_filter.fasta	56	347	19432	6377	32.817	97	0.28	65	0.187	0.595	0.405	3902	2454	2508	4191	0	0	0	0	0	0	0	0	0	0	0	0	0	6377	0
AT3G17810E4_trimmed_filter.fasta	63	315	19845	4708	23.724	117	0.371	83	0.263	0.642	0.358	3822	2123	3018	6174	0	0	0	0	0	0	0	0	0	0	0	0	0	4708	0
AT3G17810E5_trimmed_filter.fasta	70	486	34020	10524	30.935	174	0.358	119	0.245	0.627	0.373	7683	3751	4464	7598	0	0	0	0	0	0	0	0	0	0	0	0	0	10524	0
AT3G47930E1_trimmed_filter.fasta	85	575	48875	7979	16.325	259	0.45	188	0.327	0.603	0.397	13203	7188	8872	11633	0	0	0	0	0	0	0	0	0	0	0	0	0	7979	0
AT3G47930E2_trimmed_filter.fasta	61	492	30012	9218	30.714	136	0.276	80	0.163	0.625	0.375	6520	3401	4255	6618	0	0	0	0	0	0	0	0	0	0	0	0	0	9218	0
AT3G56940E1_trimmed_filter.fasta	61	247	15067	3764	24.982	64	0.259	49	0.198	0.599	0.401	3440	2256	2277	3330	0	0	0	0	0	0	0	0	0	0	0	0	0	3764	0
AT3G56940E2_trimmed_filter.fasta	53	349	18497	5757	31.124	89	0.255	59	0.169	0.655	0.345	3836	2029	2148	4727	0	0	0	0	0	0	0	0	0	0	0	0	0	5757	0
AT3G56940E3_trimmed_filter.fasta	60	390	23400	5762	24.624	83	0.213	64	0.164	0.606	0.394	5100	2920	3805	5813	0	0	0	0	0	0	0	0	0	0	0	0	0	5762	0
AT3G59380E1_trimmed_filter.fasta	57	263	14991	2546	16.984	69	0.262	33	0.125	0.646	0.354	3363	1804	2559	4719	0	0	0	0	0	0	0	0	0	0	0	0	0	2546	0
AT3G59380E2_trimmed_filter.fasta	68	618	42024	9443	22.47	273	0.442	199	0.322	0.619	0.381	9267	5098	7204	11012	0	0	0	0	0	0	0	0	0	0	0	0	0	9443	0
AT4G06599E1_trimmed_filter.fasta	70	404	28280	7578	26.796	138	0.342	90	0.223	0.623	0.377	5708	3477	4082	7435	0	0	0	0	0	0	0	0	0	0	0	0	0	7578	0
AT4G06599E2_trimmed_filter.fasta	64	558	35712	10271	28.761	246	0.441	198	0.355	0.645	0.355	8440	3691	5116	8194	0	0	0	0	0	0	0	0	0	0	0	0	0	10271	0
AT4G09010E1_trimmed_filter.fasta	73	609	44457	9162	20.609	196	0.322	122	0.2	0.644	0.356	11026	5631	6381	12257	0	0	0	0	0	0	0	0	0	0	0	0	0	9162	0
AT4G09010E2_trimmed_filter.fasta	62	371	23002	6311	27.437	110	0.296	80	0.216	0.598	0.402	4988	3097	3246	5360	0	0	0	0	0	0	0	0	0	0	0	0	0	6311	0
AT4G09010E3_trimmed_filter.fasta	64	428	27392	5298	19.341	103	0.241	68	0.159	0.65	0.35	7416	3921	3795	6962	0	0	0	0	0	0	0	0	0	0	0	0	0	5298	0
AT4G22720E1_trimmed_filter.fasta	65	570	37050	9467	25.552	144	0.253	86	0.151	0.478	0.522	6057	8609	6106	6811	0	0	0	0	0	0	0	0	0	0	0	0	0	9467	0
AT4G22720E2_trimmed_filter.fasta	70	392	27440	6985	25.456	132	0.337	89	0.227	0.619	0.381	5694	3284	4205	7272	0	0	0	0	0	0	0	0	0	0	0	0	0	6985	0
AT4G22720E3_trimmed_filter.fasta	93	633	58869	10312	17.517	224	0.354	162	0.256	0.599	0.401	15089	7216	11896	14356	0	0	0	0	0	0	0	0	0	0	0	0	0	10312	0
AT4G24620E10_trimmed_filter.fasta	94	621	58374	15324	26.251	187	0.301	118	0.19	0.638	0.362	12067	6532	8008	16443	0	0	0	0	0	0	0	0	0	0	0	0	0	15324	0
AT4G24620E11_trimmed_filter.fasta	91	623	56693	14216	25.075	196	0.315	120	0.193	0.627	0.373	13481	6725	8247	14024	0	0	0	0	0	0	0	0	0	0	0	0	0	14216	0
AT4G24620E12_trimmed_filter.fasta	64	210	13440	3104	23.095	65	0.31	48	0.229	0.595	0.405	2731	1624	2376	3605	0	0	0	0	0	0	0	0	0	0	0	0	0	3104	0
AT4G24620E13_trimmed_filter.fasta	54	402	21708	4184	19.274	109	0.271	59	0.147	0.638	0.362	5139	2854	3185	6346	0	0	0	0	0	0	0	0	0	0	0	0	0	4184	0
AT4G24620E14_trimmed_filter.fasta	73	591	43143	9554	22.145	181	0.306	124	0.21	0.624	0.376	9518	5215	7000	11856	0	0	0	0	0	0	0	0	0	0	0	0	0	9554	0
AT4G24620E1_trimmed_filter.fasta	76	410	31160	4561	14.637	263	0.641	233	0.568	0.586	0.414	7244	4979	5607	8769	0	0	0	0	0	0	0	0	0	0	0	0	0	4561	0
AT4G24620E2_trimmed_filter.fasta	64	350	22400	6304	28.143	108	0.309	71	0.203	0.595	0.405	3977	3092	3050	5977	0	0	0	0	0	0	0	0	0	0	0	0	0	6304	0
AT4G24620E3_trimmed_filter.fasta	67	303	20301	5441	26.802	75	0.248	51	0.168	0.66	0.34	5040	2376	2418	5026	0	0	0	0	0	0	0	0	0	0	0	0	0	5441	0
AT4G24620E4_trimmed_filter.fasta	91	429	39039	9837	25.198	123	0.287	72	0.168	0.621	0.379	8666	4443	5739	10354	0	0	0	0	0	0	0	0	0	0	0	0	0	9837	0
AT4G24620E5_trimmed_filter.fasta	79	380	30020	7369	24.547	122	0.321	91	0.239	0.588	0.412	6143	4561	4421	7526	0	0	0	0	0	0	0	0	0	0	0	0	0	7369	0
AT4G24620E6_trimmed_filter.fasta	42	144	6048	978	16.171	29	0.201	22	0.153	0.61	0.39	1327	769	1163	1811	0	0	0	0	0	0	0	0	0	0	0	0	0	978	0
AT4G24620E8_trimmed_filter.fasta	56	229	12824	2437	19.003	64	0.279	47	0.205	0.635	0.365	3243	1720	1985	3439	0	0	0	0	0	0	0	0	0	0	0	0	0	2437	0
AT4G34450E2_trimmed_filter.fasta	75	327	24525	5440	22.181	106	0.324	76	0.232	0.642	0.358	5569	2842	3779	6895	0	0	0	0	0	0	0	0	0	0	0	0	0	5440	0
AT4G34450E4_trimmed_filter.fasta	78	390	30420	8002	26.305	154	0.395	121	0.31	0.639	0.361	6148	3594	4198	8478	0	0	0	0	0	0	0	0	0	0	0	0	0	8002	0
AT4G34450E5_trimmed_filter.fasta	64	283	18112	2852	15.746	149	0.527	110	0.389	0.603	0.397	4741	3126	2926	4467	0	0	0	0	0	0	0	0	0	0	0	0	0	2852	0
AT4G34450E6_trimmed_filter.fasta	52	465	24180	5945	24.586	132	0.284	85	0.183	0.649	0.351	4918	2814	3229	7274	0	0	0	0	0	0	0	0	0	0	0	0	0	5945	0
AT5G04710E1_trimmed_filter.fasta	49	447	21903	4429	20.221	117	0.262	76	0.17	0.631	0.369	5421	3093	3126	5834	0	0	0	0	0	0	0	0	0	0	0	0	0	4429	0
AT5G04710E3_trimmed_filter.fasta	88	408	35904	6599	18.38	157	0.385	106	0.26	0.68	0.32	10616	4443	4536	9710	0	0	0	0	0	0	0	0	0	0	0	0	0	6599	0
AT5G04710E4_trimmed_filter.fasta	89	687	61143	15745	25.751	250	0.364	174	0.253	0.631	0.369	12724	6591	9381	16702	0	0	0	0	0	0	0	0	0	0	0	0	0	15745	0
AT5G08530E1_trimmed_filter.fasta	98	1626	159348	19577	12.286	630	0.387	451	0.277	0.561	0.439	37994	25053	36031	40693	0	0	0	0	0	0	0	0	0	0	0	0	0	19577	0
AT5G13030E1_trimmed_filter.fasta	88	783	68904	12430	18.04	289	0.369	213	0.272	0.63	0.37	17163	9261	11123	18927	0	0	0	0	0	0	0	0	0	0	0	0	0	12430	0
AT5G17380E1_trimmed_filter.fasta	97	780	75660	15526	20.521	400	0.513	300	0.385	0.52	0.48	13654	11742	16052	18686	0	0	0	0	0	0	0	0	0	0	0	0	0	15526	0
AT5G26860E1_trimmed_filter.fasta	69	728	50232	10618	21.138	382	0.525	270	0.371	0.597	0.403	12125	6908	8777	11804	0	0	0	0	0	0	0	0	0	0	0	0	0	10618	0
AT5G26860E2_trimmed_filter.fasta	57	618	35226	8130	23.08	187	0.303	120	0.194	0.644	0.356	8480	4259	5262	9095	0	0	0	0	0	0	0	0	0	0	0	0	0	8130	0
AT5G35080E2_trimmed_filter.fasta	81	381	30861	10139	32.854	112	0.294	66	0.173	0.652	0.348	5832	3122	3855	7913	0	0	0	0	0	0	0	0	0	0	0	0	0	10139	0
AT5G35080E3_trimmed_filter.fasta	62	352	21824	4963	22.741	108	0.307	77	0.219	0.619	0.381	5203	3339	2931	5388	0	0	0	0	0	0	0	0	0	0	0	0	0	4963	0
AT5G35080E4_trimmed_filter.fasta	34	249	8466	758	8.953	41	0.165	28	0.112	0.697	0.303	2727	976	1307	2698	0	0	0	0	0	0	0	0	0	0	0	0	0	758	0
AT5G35080E5_trimmed_filter.fasta	52	273	14196	2626	18.498	89	0.326	69	0.253	0.67	0.33	3550	1707	1963	4350	0	0	0	0	0	0	0	0	0	0	0	0	0	2626	0
AT5G35080E6_trimmed_filter.fasta	40	492	19680	3167	16.092	67	0.136	35	0.071	0.655	0.345	5283	2612	2911	5707	0	0	0	0	0	0	0	0	0	0	0	0	0	3167	0
AT5G35690E2_trimmed_filter.fasta	72	323	23256	7283	31.317	88	0.272	58	0.18	0.611	0.389	4927	2669	3074	5303	0	0	0	0	0	0	0	0	0	0	0	0	0	7283	0
AT5G35690E3_trimmed_filter.fasta	77	244	18788	3412	18.161	71	0.291	53	0.217	0.646	0.354	4707	2193	3163	5313	0	0	0	0	0	0	0	0	0	0	0	0	0	3412	0
AT5G35690E4_trimmed_filter.fasta	56	138	7728	935	12.099	43	0.312	29	0.21	0.609	0.391	1678	1440	1195	2480	0	0	0	0	0	0	0	0	0	0	0	0	0	935	0
AT5G35690E5_trimmed_filter.fasta	47	732	34404	6446	18.736	527	0.72	394	0.538	0.594	0.406	8774	4851	6324	8009	0	0	0	0	0	0	0	0	0	0	0	0	0	6446	0
AT5G66090E2_trimmed_filter.fasta	66	588	38808	5640	14.533	192	0.327	116	0.197	0.673	0.327	10497	4841	5610	12220	0	0	0	0	0	0	0	0	0	0	0	0	0	5640	0
AT5G66090E4_trimmed_filter.fasta	52	312	16224	3148	19.403	91	0.292	53	0.17	0.616	0.384	3766	2101	2815	4394	0	0	0	0	0	0	0	0	0	0	0	0	0	3148	0
AT5G66090E5_trimmed_filter.fasta	76	573	43548	12011	27.581	198	0.346	120	0.209	0.646	0.354	10225	4353	6077	10882	0	0	0	0	0	0	0	0	0	0	0	0	0	12011	0
Dataset 2 Ephedra only
4691E2_just_ephedra.fasta	63	705	44415	2992	6.736	185	0.262	96	0.136	0.688	0.312	14234	5619	7301	14269	0	0	0	0	0	0	0	0	0	0	0	0	0	2992	0
4796E4_just_ephedra.fasta	68	591	40188	1140	2.837	135	0.228	87	0.147	0.654	0.346	12711	5507	8022	12808	0	0	0	0	0	0	0	0	0	0	0	0	0	1140	0
4848E2_just_ephedra.fasta	68	699	47532	2513	5.287	212	0.303	104	0.149	0.599	0.401	12178	7515	10517	14809	0	0	0	0	0	0	0	0	0	0	0	0	0	2513	0
4848E5_just_ephedra.fasta	67	372	24924	6170	24.755	136	0.366	56	0.151	0.677	0.323	5326	3140	3064	7224	0	0	0	0	0	0	0	0	0	0	0	0	0	6170	0
5018E10_just_ephedra.fasta	67	627	42009	1208	2.876	163	0.26	78	0.124	0.653	0.347	11483	5705	8441	15172	0	0	0	0	0	0	0	0	0	0	0	0	0	1208	0
5018E6_just_ephedra.fasta	68	600	40800	1977	4.846	149	0.248	68	0.113	0.672	0.328	12296	4638	8102	13787	0	0	0	0	0	0	0	0	0	0	0	0	0	1977	0
5018E9_just_ephedra.fasta	67	581	38927	8471	21.761	165	0.284	97	0.167	0.694	0.306	9208	4856	4488	11904	0	0	0	0	0	0	0	0	0	0	0	0	0	8471	0
5116E4_just_ephedra.fasta	67	522	34974	2556	7.308	115	0.22	65	0.125	0.669	0.331	9373	5276	5441	12328	0	0	0	0	0	0	0	0	0	0	0	0	0	2556	0
5131E2_just_ephedra.fasta	68	795	54060	5158	9.541	197	0.248	111	0.14	0.657	0.343	14741	6977	9735	17449	0	0	0	0	0	0	0	0	0	0	0	0	0	5158	0
5162E2_just_ephedra.fasta	66	1404	92664	4062	4.384	232	0.165	126	0.09	0.658	0.342	29808	13667	16661	28466	0	0	0	0	0	0	0	0	0	0	0	0	0	4062	0
5162E3_just_ephedra.fasta	67	754	50518	8231	16.293	157	0.208	95	0.126	0.683	0.317	13779	5981	7332	15195	0	0	0	0	0	0	0	0	0	0	0	0	0	8231	0
5163E7_just_ephedra.fasta	68	228	15504	99	0.639	19	0.083	4	0.018	0.653	0.347	4812	2234	3110	5249	0	0	0	0	0	0	0	0	0	0	0	0	0	99	0
5177E1_just_ephedra.fasta	68	756	51408	3733	7.262	155	0.205	70	0.093	0.579	0.421	12181	8284	11719	15491	0	0	0	0	0	0	0	0	0	0	0	0	0	3733	0
5200E4_just_ephedra.fasta	68	582	39576	466	1.177	97	0.167	63	0.108	0.667	0.333	12680	5805	7228	13397	0	0	0	0	0	0	0	0	0	0	0	0	0	466	0
5280E3_just_ephedra.fasta	68	513	34884	1869	5.358	75	0.146	45	0.088	0.655	0.345	9944	5098	6266	11707	0	0	0	0	0	0	0	0	0	0	0	0	0	1869	0
5296E2_just_ephedra.fasta	60	544	32640	7370	22.58	111	0.204	56	0.103	0.63	0.37	6694	4726	4563	9287	0	0	0	0	0	0	0	0	0	0	0	0	0	7370	0
5318E1_just_ephedra.fasta	68	591	40188	7293	18.147	204	0.345	129	0.218	0.649	0.351	9108	5835	5644	12308	0	0	0	0	0	0	0	0	0	0	0	0	0	7293	0
5335E8_just_ephedra.fasta	68	486	33048	3345	10.122	108	0.222	47	0.097	0.626	0.374	9194	4927	6188	9394	0	0	0	0	0	0	0	0	0	0	0	0	0	3345	0
5347E1_just_ephedra.fasta	67	759	50853	4441	8.733	188	0.248	111	0.146	0.652	0.348	13317	7246	8894	16955	0	0	0	0	0	0	0	0	0	0	0	0	0	4441	0
5398E12_just_ephedra.fasta	58	236	13688	2309	16.869	40	0.169	15	0.064	0.654	0.346	3244	1415	2536	4184	0	0	0	0	0	0	0	0	0	0	0	0	0	2309	0
5398E3_just_ephedra.fasta	64	582	37248	1853	4.975	166	0.285	85	0.146	0.693	0.307	12183	4634	6230	12348	0	0	0	0	0	0	0	0	0	0	0	0	0	1853	0
5398E4_just_ephedra.fasta	67	567	37989	5288	13.92	131	0.231	69	0.122	0.666	0.334	11457	4774	6069	10401	0	0	0	0	0	0	0	0	0	0	0	0	0	5288	0
5406E1_just_ephedra.fasta	68	654	44472	5716	12.853	149	0.228	68	0.104	0.682	0.318	10605	4985	7314	15852	0	0	0	0	0	0	0	0	0	0	0	0	0	5716	0
5406E6_just_ephedra.fasta	68	579	39372	3243	8.237	162	0.28	86	0.149	0.676	0.324	9368	5270	6416	15075	0	0	0	0	0	0	0	0	0	0	0	0	0	3243	0
5428E1_just_ephedra.fasta	68	816	55488	1014	1.827	110	0.135	58	0.071	0.606	0.394	15950	9916	11549	17059	0	0	0	0	0	0	0	0	0	0	0	0	0	1014	0
5454E1_just_ephedra.fasta	65	291	18915	1471	7.777	92	0.316	54	0.186	0.684	0.316	5635	2436	3090	6283	0	0	0	0	0	0	0	0	0	0	0	0	0	1471	0
5454E3_just_ephedra.fasta	68	504	34272	1495	4.362	143	0.284	79	0.157	0.699	0.301	9584	4416	5430	13347	0	0	0	0	0	0	0	0	0	0	0	0	0	1495	0
5464E4_just_ephedra.fasta	68	537	36516	1567	4.291	136	0.253	68	0.127	0.645	0.355	10651	5788	6629	11881	0	0	0	0	0	0	0	0	0	0	0	0	0	1567	0
5502E4_just_ephedra.fasta	67	507	33969	2034	5.988	116	0.229	79	0.156	0.679	0.321	10253	5110	5148	11424	0	0	0	0	0	0	0	0	0	0	0	0	0	2034	0
5528E1_just_ephedra.fasta	57	615	35055	7962	22.713	300	0.488	174	0.283	0.581	0.419	8284	4452	6914	7443	0	0	0	0	0	0	0	0	0	0	0	0	0	7962	0
5551E2_just_ephedra.fasta	68	585	39780	3612	9.08	191	0.326	120	0.205	0.646	0.354	8933	5045	7726	14464	0	0	0	0	0	0	0	0	0	0	0	0	0	3612	0
5551E3_just_ephedra.fasta	68	615	41820	4165	9.959	151	0.246	81	0.132	0.702	0.298	10446	5518	5646	16045	0	0	0	0	0	0	0	0	0	0	0	0	0	4165	0
5554E4_just_ephedra.fasta	68	612	41616	1830	4.397	147	0.24	66	0.108	0.686	0.314	13445	4906	7608	13827	0	0	0	0	0	0	0	0	0	0	0	0	0	1830	0
5554E5_just_ephedra.fasta	68	681	46308	2877	6.213	166	0.244	71	0.104	0.667	0.333	14368	6965	7512	14586	0	0	0	0	0	0	0	0	0	0	0	0	0	2877	0
5596E3_just_ephedra.fasta	66	525	34650	4446	12.831	83	0.158	34	0.065	0.686	0.314	9064	4755	4730	11655	0	0	0	0	0	0	0	0	0	0	0	0	0	4446	0
5596E7_just_ephedra.fasta	68	2967	201756	4053	2.009	446	0.15	243	0.082	0.615	0.385	63187	35328	40708	58480	0	0	0	0	0	0	0	0	0	0	0	0	0	4053	0
5670E1_just_ephedra.fasta	62	261	16182	3441	21.264	54	0.207	29	0.111	0.555	0.445	3560	2588	3077	3516	0	0	0	0	0	0	0	0	0	0	0	0	0	3441	0
5716E2_just_ephedra.fasta	67	447	29949	1622	5.416	89	0.199	46	0.103	0.686	0.314	10164	3540	5342	9281	0	0	0	0	0	0	0	0	0	0	0	0	0	1622	0
5716E4_just_ephedra.fasta	64	312	19968	2063	10.332	59	0.189	32	0.103	0.695	0.305	6423	2735	2743	6004	0	0	0	0	0	0	0	0	0	0	0	0	0	2063	0
5840E2_just_ephedra.fasta	68	666	45288	4807	10.614	137	0.206	77	0.116	0.68	0.32	13343	6040	6896	14202	0	0	0	0	0	0	0	0	0	0	0	0	0	4807	0
5853E1_just_ephedra.fasta	67	504	33768	1248	3.696	88	0.175	48	0.095	0.631	0.369	10786	5140	6835	9759	0	0	0	0	0	0	0	0	0	0	0	0	0	1248	0
5857E1_just_ephedra.fasta	64	822	52608	4929	9.369	197	0.24	96	0.117	0.561	0.439	14153	9920	10986	12620	0	0	0	0	0	0	0	0	0	0	0	0	0	4929	0
5865E3_just_ephedra.fasta	67	339	22713	5268	23.194	136	0.401	64	0.189	0.675	0.325	4303	2727	2949	7466	0	0	0	0	0	0	0	0	0	0	0	0	0	5268	0
5899E10_just_ephedra.fasta	67	498	33366	7167	21.48	101	0.203	52	0.104	0.641	0.359	7752	5076	4303	9068	0	0	0	0	0	0	0	0	0	0	0	0	0	7167	0
5913E2_just_ephedra.fasta	68	696	47328	1302	2.751	107	0.154	51	0.073	0.568	0.432	13236	9425	10442	12923	0	0	0	0	0	0	0	0	0	0	0	0	0	1302	0
5913E3_just_ephedra.fasta	63	396	24948	6585	26.395	88	0.222	33	0.083	0.61	0.39	5102	3355	3875	6031	0	0	0	0	0	0	0	0	0	0	0	0	0	6585	0
5922E7_just_ephedra.fasta	67	666	44622	1824	4.088	137	0.206	68	0.102	0.672	0.328	15052	5649	8399	13698	0	0	0	0	0	0	0	0	0	0	0	0	0	1824	0
5950E4_just_ephedra.fasta	67	534	35778	2764	7.725	159	0.298	102	0.191	0.684	0.316	9980	5431	5032	12571	0	0	0	0	0	0	0	0	0	0	0	0	0	2764	0
5950E5_just_ephedra.fasta	67	585	39195	1394	3.557	177	0.303	103	0.176	0.674	0.326	11359	6211	6101	14130	0	0	0	0	0	0	0	0	0	0	0	0	0	1394	0
5981E2_just_ephedra.fasta	67	468	31356	2980	9.504	131	0.28	97	0.207	0.633	0.367	9130	5018	5359	8869	0	0	0	0	0	0	0	0	0	0	0	0	0	2980	0
6026E2_just_ephedra.fasta	68	246	16728	279	1.668	42	0.171	20	0.081	0.637	0.363	5173	2913	3040	5323	0	0	0	0	0	0	0	0	0	0	0	0	0	279	0
6029E3_just_ephedra.fasta	64	462	29568	1717	5.807	114	0.247	61	0.132	0.683	0.317	8147	4049	4759	10896	0	0	0	0	0	0	0	0	0	0	0	0	0	1717	0
6038E1_just_ephedra.fasta	65	668	43420	1720	3.961	133	0.199	72	0.108	0.654	0.346	11079	5677	8774	16170	0	0	0	0	0	0	0	0	0	0	0	0	0	1720	0
6038E4_just_ephedra.fasta	67	635	42545	3612	8.49	161	0.254	89	0.14	0.67	0.33	11175	5720	7098	14940	0	0	0	0	0	0	0	0	0	0	0	0	0	3612	0
6041E11_just_ephedra.fasta	68	609	41412	2400	5.795	132	0.217	60	0.099	0.656	0.344	11925	6496	6896	13695	0	0	0	0	0	0	0	0	0	0	0	0	0	2400	0
6041E1_just_ephedra.fasta	51	453	23103	493	2.134	75	0.166	52	0.115	0.64	0.36	6246	3807	4347	8210	0	0	0	0	0	0	0	0	0	0	0	0	0	493	0
6098E1_just_ephedra.fasta	68	463	31484	1911	6.07	117	0.253	68	0.147	0.671	0.329	9176	4346	5387	10664	0	0	0	0	0	0	0	0	0	0	0	0	0	1911	0
6130E3_just_ephedra.fasta	67	441	29547	2583	8.742	132	0.299	83	0.188	0.648	0.352	7533	5301	4160	9970	0	0	0	0	0	0	0	0	0	0	0	0	0	2583	0
6130E4_just_ephedra.fasta	67	396	26532	378	1.425	81	0.205	52	0.131	0.651	0.349	7981	4135	4995	9043	0	0	0	0	0	0	0	0	0	0	0	0	0	378	0
6175E7_just_ephedra.fasta	66	909	59994	1190	1.984	187	0.206	99	0.109	0.64	0.36	18582	9348	11828	19046	0	0	0	0	0	0	0	0	0	0	0	0	0	1190	0
6226E1_just_ephedra.fasta	66	591	39006	3485	8.935	178	0.301	105	0.178	0.663	0.337	10409	4999	6975	13138	0	0	0	0	0	0	0	0	0	0	0	0	0	3485	0
6298E1_just_ephedra.fasta	68	606	41208	2096	5.086	179	0.295	91	0.15	0.669	0.331	13264	4983	7951	12914	0	0	0	0	0	0	0	0	0	0	0	0	0	2096	0
6318E7_just_ephedra.fasta	68	627	42636	3375	7.916	132	0.211	70	0.112	0.687	0.313	12424	6559	5722	14556	0	0	0	0	0	0	0	0	0	0	0	0	0	3375	0
6320E4_just_ephedra.fasta	68	661	44948	3396	7.555	179	0.271	98	0.148	0.674	0.326	12631	5702	7792	15427	0	0	0	0	0	0	0	0	0	0	0	0	0	3396	0
6320E6_just_ephedra.fasta	68	657	44676	1641	3.673	118	0.18	56	0.085	0.682	0.318	14265	5883	7804	15083	0	0	0	0	0	0	0	0	0	0	0	0	0	1641	0
6376E2_just_ephedra.fasta	64	447	28608	2193	7.666	138	0.309	67	0.15	0.658	0.342	8464	3769	5300	8882	0	0	0	0	0	0	0	0	0	0	0	0	0	2193	0
6387E1_just_ephedra.fasta	68	804	54672	5178	9.471	178	0.221	85	0.106	0.546	0.454	13183	8429	13922	13960	0	0	0	0	0	0	0	0	0	0	0	0	0	5178	0
6387E2_just_ephedra.fasta	68	668	45424	7417	16.328	145	0.217	67	0.1	0.586	0.414	8316	7062	8742	13887	0	0	0	0	0	0	0	0	0	0	0	0	0	7417	0
6393E3_just_ephedra.fasta	66	660	43560	1961	4.502	132	0.2	80	0.121	0.69	0.31	14308	5641	7223	14427	0	0	0	0	0	0	0	0	0	0	0	0	0	1961	0
6401E2_just_ephedra.fasta	68	864	58752	2343	3.988	269	0.311	148	0.171	0.62	0.38	16708	7867	13484	18350	0	0	0	0	0	0	0	0	0	0	0	0	0	2343	0
6404E8_just_ephedra.fasta	66	621	40986	2000	4.88	138	0.222	58	0.093	0.635	0.365	10866	6566	7651	13903	0	0	0	0	0	0	0	0	0	0	0	0	0	2000	0
6420E1_just_ephedra.fasta	68	693	47124	3682	7.813	191	0.276	97	0.14	0.641	0.359	12517	7794	7803	15328	0	0	0	0	0	0	0	0	0	0	0	0	0	3682	0
6420E4_just_ephedra.fasta	65	555	36075	1559	4.322	178	0.321	112	0.202	0.717	0.283	11027	5162	4620	13707	0	0	0	0	0	0	0	0	0	0	0	0	0	1559	0
6439E3_just_ephedra.fasta	67	624	41808	1731	4.14	146	0.234	80	0.128	0.674	0.326	13445	6168	6883	13581	0	0	0	0	0	0	0	0	0	0	0	0	0	1731	0
6447E2_just_ephedra.fasta	66	654	43164	1643	3.806	189	0.289	92	0.141	0.71	0.29	12701	4284	7766	16770	0	0	0	0	0	0	0	0	0	0	0	0	0	1643	0
6487E4_just_ephedra.fasta	63	492	30996	3777	12.185	168	0.341	94	0.191	0.645	0.355	7597	4785	4889	9948	0	0	0	0	0	0	0	0	0	0	0	0	0	3777	0
6492E2_just_ephedra.fasta	67	642	43014	721	1.676	172	0.268	84	0.131	0.667	0.333	13968	7014	7065	14246	0	0	0	0	0	0	0	0	0	0	0	0	0	721	0
6527E10_just_ephedra.fasta	68	600	40800	3659	8.968	176	0.293	89	0.148	0.692	0.308	11754	5004	6442	13941	0	0	0	0	0	0	0	0	0	0	0	0	0	3659	0
6527E5_just_ephedra.fasta	67	450	30150	1815	6.02	109	0.242	53	0.118	0.664	0.336	7902	4337	5184	10912	0	0	0	0	0	0	0	0	0	0	0	0	0	1815	0
6572E1_just_ephedra.fasta	48	252	12096	3053	25.24	65	0.258	30	0.119	0.718	0.282	3099	854	1707	3383	0	0	0	0	0	0	0	0	0	0	0	0	0	3053	0
6572E3_just_ephedra.fasta	68	589	40052	2541	6.344	157	0.267	90	0.153	0.685	0.315	11594	5956	5839	14122	0	0	0	0	0	0	0	0	0	0	0	0	0	2541	0
6620E1_just_ephedra.fasta	67	564	37788	5188	13.729	173	0.307	87	0.154	0.587	0.413	8945	6780	6575	10300	0	0	0	0	0	0	0	0	0	0	0	0	0	5188	0
6652E3_just_ephedra.fasta	68	621	42228	1975	4.677	153	0.246	72	0.116	0.651	0.349	11584	5982	8052	14635	0	0	0	0	0	0	0	0	0	0	0	0	0	1975	0
6713E3_just_ephedra.fasta	68	612	41616	3459	8.312	174	0.284	92	0.15	0.68	0.32	10349	6070	6097	15641	0	0	0	0	0	0	0	0	0	0	0	0	0	3459	0
6717E3_just_ephedra.fasta	66	762	50292	3859	7.673	160	0.21	81	0.106	0.637	0.363	13645	7750	9029	16009	0	0	0	0	0	0	0	0	0	0	0	0	0	3859	0
6825E2_just_ephedra.fasta	68	645	43860	3223	7.348	167	0.259	99	0.153	0.688	0.312	12294	5598	7050	15695	0	0	0	0	0	0	0	0	0	0	0	0	0	3223	0
6860E3_just_ephedra.fasta	67	639	42813	3213	7.505	164	0.257	79	0.124	0.693	0.307	14393	5088	7043	13076	0	0	0	0	0	0	0	0	0	0	0	0	0	3213	0
6865E3_just_ephedra.fasta	66	543	35838	4168	11.63	157	0.289	74	0.136	0.709	0.291	10103	4520	4705	12342	0	0	0	0	0	0	0	0	0	0	0	0	0	4168	0
6913E3_just_ephedra.fasta	68	450	30600	1638	5.353	85	0.189	48	0.107	0.674	0.326	10005	4144	5295	9518	0	0	0	0	0	0	0	0	0	0	0	0	0	1638	0
6913E4_just_ephedra.fasta	67	603	40401	2217	5.487	148	0.245	78	0.129	0.698	0.302	11753	5388	6148	14895	0	0	0	0	0	0	0	0	0	0	0	0	0	2217	0
6913E6_just_ephedra.fasta	65	514	33410	3487	10.437	181	0.352	97	0.189	0.713	0.287	8748	4311	4277	12587	0	0	0	0	0	0	0	0	0	0	0	0	0	3487	0
6924E2_just_ephedra.fasta	67	774	51858	3486	6.722	221	0.286	114	0.147	0.664	0.336	15155	7826	8408	16983	0	0	0	0	0	0	0	0	0	0	0	0	0	3486	0
6961E2_just_ephedra.fasta	67	588	39396	2907	7.379	146	0.248	90	0.153	0.634	0.366	10158	5440	7905	12986	0	0	0	0	0	0	0	0	0	0	0	0	0	2907	0
6961E6_just_ephedra.fasta	68	674	45832	3940	8.597	176	0.261	95	0.141	0.674	0.326	12219	5457	8189	16027	0	0	0	0	0	0	0	0	0	0	0	0	0	3940	0
6962E2_just_ephedra.fasta	67	308	20636	1009	4.89	64	0.208	16	0.052	0.681	0.319	6192	2431	3833	7171	0	0	0	0	0	0	0	0	0	0	0	0	0	1009	0
6978E4_just_ephedra.fasta	68	381	25908	2561	9.885	92	0.241	46	0.121	0.669	0.331	6986	3710	4006	8645	0	0	0	0	0	0	0	0	0	0	0	0	0	2561	0
7013E6_just_ephedra.fasta	43	258	11094	2565	23.121	55	0.213	25	0.097	0.664	0.336	2291	1290	1593	3355	0	0	0	0	0	0	0	0	0	0	0	0	0	2565	0
7029E1_just_ephedra.fasta	67	429	28743	3892	13.541	138	0.322	87	0.203	0.53	0.47	6775	5715	5908	6453	0	0	0	0	0	0	0	0	0	0	0	0	0	3892	0
7174E4_just_ephedra.fasta	66	795	52470	2054	3.915	205	0.258	113	0.142	0.651	0.349	16086	8423	9184	16723	0	0	0	0	0	0	0	0	0	0	0	0	0	2054	0
7367E3_just_ephedra.fasta	67	261	17487	3852	22.028	42	0.161	16	0.061	0.635	0.365	4672	2229	2797	3937	0	0	0	0	0	0	0	0	0	0	0	0	0	3852	0
AT1G10760E5_just_ephedra.fasta	68	555	37740	894	2.369	88	0.159	44	0.079	0.658	0.342	10967	5578	7031	13270	0	0	0	0	0	0	0	0	0	0	0	0	0	894	0
AT1G50380E4_just_ephedra.fasta	60	350	21000	5545	26.405	92	0.263	49	0.14	0.673	0.327	4167	2332	2820	6136	0	0	0	0	0	0	0	0	0	0	0	0	0	5545	0
AT1G63660E2_just_ephedra.fasta	68	486	33048	1482	4.484	109	0.224	48	0.099	0.626	0.374	8330	5271	6508	11457	0	0	0	0	0	0	0	0	0	0	0	0	0	1482	0
AT1G63660E5_just_ephedra.fasta	68	495	33660	2676	7.95	105	0.212	64	0.129	0.67	0.33	10305	4833	5343	10503	0	0	0	0	0	0	0	0	0	0	0	0	0	2676	0
AT1G79730E6_just_ephedra.fasta	67	393	26331	1550	5.887	84	0.214	49	0.125	0.692	0.308	7882	3548	4077	9274	0	0	0	0	0	0	0	0	0	0	0	0	0	1550	0
AT2G25870E5_just_ephedra.fasta	67	360	24120	4464	18.507	95	0.264	49	0.136	0.658	0.342	6091	3465	3139	6961	0	0	0	0	0	0	0	0	0	0	0	0	0	4464	0
AT2G32600E2_just_ephedra.fasta	68	565	38420	5465	14.224	219	0.388	148	0.262	0.684	0.316	9378	5606	4821	13150	0	0	0	0	0	0	0	0	0	0	0	0	0	5465	0
AT2G32600E3_just_ephedra.fasta	60	302	18120	8236	45.453	108	0.358	52	0.172	0.668	0.332	3022	1614	1665	3583	0	0	0	0	0	0	0	0	0	0	0	0	0	8236	0
AT3G56940E1_just_ephedra.fasta	44	247	10868	1961	18.044	25	0.101	14	0.057	0.616	0.384	2843	1758	1711	2595	0	0	0	0	0	0	0	0	0	0	0	0	0	1961	0
AT4G34450E4_just_ephedra.fasta	65	390	25350	4765	18.797	79	0.203	52	0.133	0.652	0.348	5655	3256	3757	7917	0	0	0	0	0	0	0	0	0	0	0	0	0	4765	0
AT5G04710E3_just_ephedra.fasta	67	408	27336	1009	3.691	100	0.245	54	0.132	0.703	0.297	9482	3790	4019	9036	0	0	0	0	0	0	0	0	0	0	0	0	0	1009	0
AT5G08530E1_just_ephedra.fasta	68	1626	110568	3680	3.328	212	0.13	92	0.057	0.566	0.434	29046	18859	27412	31571	0	0	0	0	0	0	0	0	0	0	0	0	0	3680	0
AT5G17380E1_just_ephedra.fasta	68	780	53040	1698	3.201	295	0.378	182	0.233	0.557	0.443	12070	9941	12858	16473	0	0	0	0	0	0	0	0	0	0	0	0	0	1698	0
AT5G35080E2_just_ephedra.fasta	66	381	25146	5424	21.57	87	0.228	40	0.105	0.67	0.33	5501	2983	3569	7669	0	0	0	0	0	0	0	0	0	0	0	0	0	5424	0
Dataset 2 Ephedra and outgroup
4691E2_paralog_sequences_trimmed.aln-cln	92	705	64860	17159	26.455	285	0.404	175	0.248	0.666	0.334	16315	6492	8806	16088	0	0	0	0	0	0	0	0	0	0	0	0	0	17159	0
4796E4_paralog_sequences_trimmed.aln-cln	84	591	49644	8855	17.837	182	0.308	134	0.227	0.639	0.361	13146	5763	8499	13381	0	0	0	0	0	0	0	0	0	0	0	0	0	8855	0
4848E2_paralog_sequences_trimmed.aln-cln	81	699	56619	8851	15.633	321	0.459	193	0.276	0.582	0.418	12902	8060	11364	15442	0	0	0	0	0	0	0	0	0	0	0	0	0	8851	0
4848E5_paralog_sequences_trimmed.aln-cln	83	372	30876	8940	28.955	237	0.637	157	0.422	0.655	0.345	6219	3822	3777	8118	0	0	0	0	0	0	0	0	0	0	0	0	0	8940	0
5018E10_paralog_sequences_trimmed.aln-cln	86	627	53922	10205	18.925	247	0.394	148	0.236	0.64	0.36	12488	6204	9133	15892	0	0	0	0	0	0	0	0	0	0	0	0	0	10205	0
5018E6_paralog_sequences_trimmed.aln-cln	87	600	52200	11516	22.061	194	0.323	109	0.182	0.646	0.354	12812	4925	8647	14300	0	0	0	0	0	0	0	0	0	0	0	0	0	11516	0
5018E9_paralog_sequences_trimmed.aln-cln	84	581	48804	16093	32.975	225	0.387	151	0.26	0.681	0.319	9953	5251	4929	12578	0	0	0	0	0	0	0	0	0	0	0	0	0	16093	0
5116E4_paralog_sequences_trimmed.aln-cln	81	522	42282	7414	17.535	199	0.381	136	0.261	0.654	0.346	10098	5780	5953	13037	0	0	0	0	0	0	0	0	0	0	0	0	0	7414	0
5131E2_paralog_sequences_trimmed.aln-cln	98	795	77910	19114	24.533	354	0.445	236	0.297	0.631	0.369	17694	8715	12224	20163	0	0	0	0	0	0	0	0	0	0	0	0	0	19114	0
5162E2_paralog_sequences_trimmed.aln-cln	86	1404	120744	18139	15.023	706	0.503	543	0.387	0.643	0.357	34335	16133	19888	32249	0	0	0	0	0	0	0	0	0	0	0	0	0	18139	0
5162E3_paralog_sequences_trimmed.aln-cln	95	754	71630	21592	30.144	290	0.385	196	0.26	0.663	0.337	16366	7046	9250	17376	0	0	0	0	0	0	0	0	0	0	0	0	0	21592	0
5163E7_paralog_sequences_trimmed.aln-cln	97	228	22116	2971	13.434	76	0.333	49	0.215	0.644	0.356	6122	2776	3983	6264	0	0	0	0	0	0	0	0	0	0	0	0	0	2971	0
5177E1_paralog_sequences_trimmed.aln-cln	95	756	71820	17794	24.776	299	0.396	202	0.267	0.569	0.431	13688	9403	13533	17402	0	0	0	0	0	0	0	0	0	0	0	0	0	17794	0
5200E4_paralog_sequences_trimmed.aln-cln	86	582	50052	8873	17.728	158	0.271	108	0.186	0.648	0.352	13396	6088	7819	13876	0	0	0	0	0	0	0	0	0	0	0	0	0	8873	0
5280E3_paralog_sequences_trimmed.aln-cln	79	513	40527	5863	14.467	131	0.255	91	0.177	0.64	0.36	10405	5355	6756	12148	0	0	0	0	0	0	0	0	0	0	0	0	0	5863	0
5296E2_paralog_sequences_trimmed.aln-cln	77	544	41888	14450	34.497	170	0.312	107	0.197	0.612	0.388	7267	5143	5130	9898	0	0	0	0	0	0	0	0	0	0	0	0	0	14450	0
5318E1_paralog_sequences_trimmed.aln-cln	86	591	50826	15768	31.023	255	0.431	168	0.284	0.638	0.362	9785	6204	6153	12916	0	0	0	0	0	0	0	0	0	0	0	0	0	15768	0
5335E8_paralog_sequences_trimmed.aln-cln	91	486	44226	11161	25.236	205	0.422	131	0.27	0.598	0.402	10312	5711	7025	10017	0	0	0	0	0	0	0	0	0	0	0	0	0	11161	0
5347E1_paralog_sequences_trimmed.aln-cln	92	759	69828	20361	29.159	249	0.328	163	0.215	0.626	0.374	14236	7735	9765	17731	0	0	0	0	0	0	0	0	0	0	0	0	0	20361	0
5398E12_paralog_sequences_trimmed.aln-cln	76	236	17936	5257	29.31	63	0.267	37	0.157	0.629	0.371	3596	1630	2910	4543	0	0	0	0	0	0	0	0	0	0	0	0	0	5257	0
5398E3_paralog_sequences_trimmed.aln-cln	78	582	45396	8518	18.764	206	0.354	118	0.203	0.673	0.327	12628	4806	6681	12763	0	0	0	0	0	0	0	0	0	0	0	0	0	8518	0
5398E4_paralog_sequences_trimmed.aln-cln	83	567	47061	12147	25.811	191	0.337	121	0.213	0.643	0.357	12246	5149	6697	10822	0	0	0	0	0	0	0	0	0	0	0	0	0	12147	0
5406E1_paralog_sequences_trimmed.aln-cln	82	654	53628	12716	23.711	212	0.324	127	0.194	0.666	0.334	11130	5298	7903	16581	0	0	0	0	0	0	0	0	0	0	0	0	0	12716	0
5406E6_paralog_sequences_trimmed.aln-cln	78	579	45162	7946	17.594	198	0.342	115	0.199	0.66	0.34	9680	5502	6668	15366	0	0	0	0	0	0	0	0	0	0	0	0	0	7946	0
5428E1_paralog_sequences_trimmed.aln-cln	92	816	75072	12618	16.808	297	0.364	213	0.261	0.596	0.404	18310	11531	13391	19222	0	0	0	0	0	0	0	0	0	0	0	0	0	12618	0
5454E1_paralog_sequences_trimmed.aln-cln	68	291	19788	2189	11.062	102	0.351	63	0.216	0.681	0.319	5680	2459	3125	6335	0	0	0	0	0	0	0	0	0	0	0	0	0	2189	0
5454E3_paralog_sequences_trimmed.aln-cln	84	504	42336	8376	19.785	173	0.343	105	0.208	0.678	0.322	9963	4597	5736	13664	0	0	0	0	0	0	0	0	0	0	0	0	0	8376	0
5464E4_paralog_sequences_trimmed.aln-cln	83	537	44571	7045	15.806	220	0.41	143	0.266	0.637	0.363	11487	6365	7070	12604	0	0	0	0	0	0	0	0	0	0	0	0	0	7045	0
5502E4_paralog_sequences_trimmed.aln-cln	94	507	47658	13580	28.495	149	0.294	107	0.211	0.656	0.344	11018	5560	5557	11943	0	0	0	0	0	0	0	0	0	0	0	0	0	13580	0
5528E1_paralog_sequences_trimmed.aln-cln	71	615	43665	12740	29.177	399	0.649	291	0.473	0.578	0.422	9416	5203	7852	8454	0	0	0	0	0	0	0	0	0	0	0	0	0	12740	0
5551E2_paralog_sequences_trimmed.aln-cln	83	585	48555	10843	22.331	233	0.398	161	0.275	0.632	0.368	9335	5312	8124	14941	0	0	0	0	0	0	0	0	0	0	0	0	0	10843	0
5551E3_paralog_sequences_trimmed.aln-cln	94	615	57810	16799	29.059	210	0.341	134	0.218	0.677	0.323	11425	6148	6328	17110	0	0	0	0	0	0	0	0	0	0	0	0	0	16799	0
5554E4_paralog_sequences_trimmed.aln-cln	83	612	50796	9084	17.883	205	0.335	117	0.191	0.668	0.332	14111	5152	8155	14294	0	0	0	0	0	0	0	0	0	0	0	0	0	9084	0
5554E5_paralog_sequences_trimmed.aln-cln	82	681	55842	10963	19.632	237	0.348	135	0.198	0.656	0.344	14924	7132	7916	14907	0	0	0	0	0	0	0	0	0	0	0	0	0	10963	0
5596E3_paralog_sequences_trimmed.aln-cln	77	525	40425	8509	21.049	139	0.265	81	0.154	0.671	0.329	9488	5086	5115	12227	0	0	0	0	0	0	0	0	0	0	0	0	0	8509	0
5596E7_paralog_sequences_trimmed.aln-cln	87	2967	258129	37411	14.493	1743	0.587	1309	0.441	0.609	0.391	69906	39854	45644	65314	0	0	0	0	0	0	0	0	0	0	0	0	0	37411	0
5670E1_paralog_sequences_trimmed.aln-cln	77	261	20097	3974	19.774	154	0.59	115	0.441	0.549	0.451	4459	3314	3956	4394	0	0	0	0	0	0	0	0	0	0	0	0	0	3974	0
5716E2_paralog_sequences_trimmed.aln-cln	77	447	34419	5174	15.032	124	0.277	80	0.179	0.676	0.324	10497	3703	5538	9507	0	0	0	0	0	0	0	0	0	0	0	0	0	5174	0
5716E4_paralog_sequences_trimmed.aln-cln	70	312	21840	3581	16.397	73	0.234	49	0.157	0.68	0.32	6498	2829	2819	6113	0	0	0	0	0	0	0	0	0	0	0	0	0	3581	0
5840E2_paralog_sequences_trimmed.aln-cln	86	666	57276	13268	23.165	213	0.32	136	0.204	0.667	0.333	14489	6587	7694	15238	0	0	0	0	0	0	0	0	0	0	0	0	0	13268	0
5853E1_paralog_sequences_trimmed.aln-cln	77	504	38808	3850	9.921	199	0.395	125	0.248	0.628	0.372	11756	5560	7375	10267	0	0	0	0	0	0	0	0	0	0	0	0	0	3850	0
5857E1_paralog_sequences_trimmed.aln-cln	82	822	67404	13440	19.939	360	0.438	265	0.322	0.549	0.451	15815	11073	12950	14126	0	0	0	0	0	0	0	0	0	0	0	0	0	13440	0
5865E3_paralog_sequences_trimmed.aln-cln	71	339	24069	6315	26.237	167	0.493	88	0.26	0.671	0.329	4381	2790	3007	7576	0	0	0	0	0	0	0	0	0	0	0	0	0	6315	0
5899E10_paralog_sequences_trimmed.aln-cln	83	498	41334	12988	31.422	164	0.329	101	0.203	0.623	0.377	8429	5497	4854	9566	0	0	0	0	0	0	0	0	0	0	0	0	0	12988	0
5913E2_paralog_sequences_trimmed.aln-cln	92	696	64032	8228	12.85	301	0.432	220	0.316	0.57	0.43	16044	11204	12819	15737	0	0	0	0	0	0	0	0	0	0	0	0	0	8228	0
5913E3_paralog_sequences_trimmed.aln-cln	77	396	30492	8240	27.023	209	0.528	140	0.354	0.598	0.402	6069	4227	4755	7201	0	0	0	0	0	0	0	0	0	0	0	0	0	8240	0
5922E7_paralog_sequences_trimmed.aln-cln	83	666	55278	9766	17.667	224	0.336	147	0.221	0.66	0.34	16020	6061	9056	14375	0	0	0	0	0	0	0	0	0	0	0	0	0	9766	0
5950E4_paralog_sequences_trimmed.aln-cln	87	534	46458	9949	21.415	231	0.433	164	0.307	0.668	0.332	11074	6047	5757	13631	0	0	0	0	0	0	0	0	0	0	0	0	0	9949	0
5950E5_paralog_sequences_trimmed.aln-cln	83	585	48555	9028	18.593	233	0.398	156	0.267	0.656	0.344	11909	6531	6501	14586	0	0	0	0	0	0	0	0	0	0	0	0	0	9028	0
5981E2_paralog_sequences_trimmed.aln-cln	91	468	42588	10617	24.93	195	0.417	156	0.333	0.61	0.39	10052	5787	6227	9905	0	0	0	0	0	0	0	0	0	0	0	0	0	10617	0
6026E2_paralog_sequences_trimmed.aln-cln	85	246	20910	2575	12.315	90	0.366	69	0.28	0.619	0.381	5769	3288	3520	5758	0	0	0	0	0	0	0	0	0	0	0	0	0	2575	0
6029E3_paralog_sequences_trimmed.aln-cln	75	462	34650	5926	17.102	144	0.312	90	0.195	0.666	0.334	8354	4186	5001	11183	0	0	0	0	0	0	0	0	0	0	0	0	0	5926	0
6038E1_paralog_sequences_trimmed.aln-cln	80	668	53440	8901	16.656	217	0.325	146	0.219	0.64	0.36	11875	6186	9450	17028	0	0	0	0	0	0	0	0	0	0	0	0	0	8901	0
6038E4_paralog_sequences_trimmed.aln-cln	88	635	55880	13525	24.204	243	0.383	153	0.241	0.635	0.365	12086	6386	8066	15817	0	0	0	0	0	0	0	0	0	0	0	0	0	13525	0
6041E11_paralog_sequences_trimmed.aln-cln	84	609	51156	8949	17.494	243	0.399	142	0.233	0.648	0.352	12977	7108	7542	14580	0	0	0	0	0	0	0	0	0	0	0	0	0	8949	0
6041E1_paralog_sequences_trimmed.aln-cln	60	453	27180	2336	8.595	235	0.519	198	0.437	0.63	0.37	6894	4233	4861	8856	0	0	0	0	0	0	0	0	0	0	0	0	0	2336	0
6098E1_paralog_sequences_trimmed.aln-cln	79	463	36577	5623	15.373	189	0.408	139	0.3	0.657	0.343	9616	4632	5696	11010	0	0	0	0	0	0	0	0	0	0	0	0	0	5623	0
6130E3_paralog_sequences_trimmed.aln-cln	96	441	42336	11150	26.337	182	0.413	129	0.293	0.618	0.382	8779	6259	5103	11045	0	0	0	0	0	0	0	0	0	0	0	0	0	11150	0
6130E4_paralog_sequences_trimmed.aln-cln	82	396	32472	4182	12.879	149	0.376	114	0.288	0.638	0.362	8533	4475	5546	9736	0	0	0	0	0	0	0	0	0	0	0	0	0	4182	0
6175E7_paralog_sequences_trimmed.aln-cln	77	909	69993	7980	11.401	494	0.543	322	0.354	0.635	0.365	19646	9856	12590	19921	0	0	0	0	0	0	0	0	0	0	0	0	0	7980	0
6226E1_paralog_sequences_trimmed.aln-cln	78	591	46098	9509	20.628	212	0.359	140	0.237	0.646	0.354	10736	5175	7279	13399	0	0	0	0	0	0	0	0	0	0	0	0	0	9509	0
6298E1_paralog_sequences_trimmed.aln-cln	85	606	51510	10104	19.616	224	0.37	136	0.224	0.643	0.357	14030	5391	8603	13382	0	0	0	0	0	0	0	0	0	0	0	0	0	10104	0
6318E7_paralog_sequences_trimmed.aln-cln	81	627	50787	9512	18.729	210	0.335	133	0.212	0.672	0.328	13041	6961	6146	15127	0	0	0	0	0	0	0	0	0	0	0	0	0	9512	0
6320E4_paralog_sequences_trimmed.aln-cln	81	661	53541	9952	18.588	262	0.396	173	0.262	0.652	0.348	13203	6085	8348	15953	0	0	0	0	0	0	0	0	0	0	0	0	0	9952	0
6320E6_paralog_sequences_trimmed.aln-cln	83	657	54531	9179	16.833	218	0.332	148	0.225	0.661	0.339	15018	6247	8439	15648	0	0	0	0	0	0	0	0	0	0	0	0	0	9179	0
6376E2_paralog_sequences_trimmed.aln-cln	77	447	34419	6498	18.879	184	0.412	112	0.251	0.642	0.358	8875	4039	5686	9321	0	0	0	0	0	0	0	0	0	0	0	0	0	6498	0
6387E1_paralog_sequences_trimmed.aln-cln	98	804	78792	19546	24.807	319	0.397	223	0.277	0.53	0.47	15294	10374	16895	16683	0	0	0	0	0	0	0	0	0	0	0	0	0	19546	0
6387E2_paralog_sequences_trimmed.aln-cln	88	668	58784	12894	21.935	297	0.445	222	0.332	0.574	0.426	9897	8576	10926	16491	0	0	0	0	0	0	0	0	0	0	0	0	0	12894	0
6393E3_paralog_sequences_trimmed.aln-cln	80	660	52800	8704	16.485	223	0.338	149	0.226	0.679	0.321	15199	6108	7692	15097	0	0	0	0	0	0	0	0	0	0	0	0	0	8704	0
6401E2_paralog_sequences_trimmed.aln-cln	85	864	73440	10802	14.709	458	0.53	335	0.388	0.586	0.414	17900	9221	15604	19913	0	0	0	0	0	0	0	0	0	0	0	0	0	10802	0
6404E8_paralog_sequences_trimmed.aln-cln	93	621	57753	14743	25.528	198	0.319	111	0.179	0.615	0.385	11754	7379	8584	15293	0	0	0	0	0	0	0	0	0	0	0	0	0	14743	0
6420E1_paralog_sequences_trimmed.aln-cln	85	693	58905	11858	20.131	263	0.38	172	0.248	0.627	0.373	13361	8538	8593	16555	0	0	0	0	0	0	0	0	0	0	0	0	0	11858	0
6420E4_paralog_sequences_trimmed.aln-cln	73	555	40515	5466	13.491	208	0.375	139	0.25	0.699	0.301	11202	5255	4760	13832	0	0	0	0	0	0	0	0	0	0	0	0	0	5466	0
6439E3_paralog_sequences_trimmed.aln-cln	95	624	59280	15080	25.439	221	0.354	147	0.236	0.64	0.36	14659	6722	8140	14679	0	0	0	0	0	0	0	0	0	0	0	0	0	15080	0
6447E2_paralog_sequences_trimmed.aln-cln	84	654	54936	10348	18.836	282	0.431	182	0.278	0.676	0.324	13484	4856	8563	17685	0	0	0	0	0	0	0	0	0	0	0	0	0	10348	0
6487E4_paralog_sequences_trimmed.aln-cln	71	492	34932	7093	20.305	200	0.407	120	0.244	0.634	0.366	7746	4951	5004	10138	0	0	0	0	0	0	0	0	0	0	0	0	0	7093	0
6492E2_paralog_sequences_trimmed.aln-cln	97	642	62274	14122	22.677	256	0.399	160	0.249	0.648	0.352	15939	7713	8670	15830	0	0	0	0	0	0	0	0	0	0	0	0	0	14122	0
6527E10_paralog_sequences_trimmed.aln-cln	75	600	45000	7096	15.769	226	0.377	136	0.227	0.685	0.315	11985	5152	6587	14180	0	0	0	0	0	0	0	0	0	0	0	0	0	7096	0
6527E5_paralog_sequences_trimmed.aln-cln	78	450	35100	5809	16.55	146	0.324	78	0.173	0.646	0.354	8150	4508	5455	11178	0	0	0	0	0	0	0	0	0	0	0	0	0	5809	0
6572E1_paralog_sequences_trimmed.aln-cln	57	252	14364	4772	33.222	84	0.333	49	0.194	0.703	0.297	3286	916	1853	3537	0	0	0	0	0	0	0	0	0	0	0	0	0	4772	0
6572E3_paralog_sequences_trimmed.aln-cln	90	589	53010	13012	24.546	220	0.374	136	0.231	0.658	0.342	12339	6370	6478	14811	0	0	0	0	0	0	0	0	0	0	0	0	0	13012	0
6620E1_paralog_sequences_trimmed.aln-cln	83	564	46812	12057	25.756	236	0.418	158	0.28	0.576	0.424	9478	7245	7116	10916	0	0	0	0	0	0	0	0	0	0	0	0	0	12057	0
6652E3_paralog_sequences_trimmed.aln-cln	82	621	50922	7329	14.393	258	0.415	182	0.293	0.645	0.355	12503	6542	8754	15794	0	0	0	0	0	0	0	0	0	0	0	0	0	7329	0
6713E3_paralog_sequences_trimmed.aln-cln	72	612	44064	5639	12.797	193	0.315	110	0.18	0.675	0.325	10417	6141	6136	15731	0	0	0	0	0	0	0	0	0	0	0	0	0	5639	0
6717E3_paralog_sequences_trimmed.aln-cln	84	762	64008	13064	20.41	304	0.399	206	0.27	0.623	0.377	15011	8587	10136	17210	0	0	0	0	0	0	0	0	0	0	0	0	0	13064	0
6825E2_paralog_sequences_trimmed.aln-cln	97	645	62565	17085	27.308	259	0.402	172	0.267	0.658	0.342	13900	6227	8428	16925	0	0	0	0	0	0	0	0	0	0	0	0	0	17085	0
6860E3_paralog_sequences_trimmed.aln-cln	87	639	55593	13283	23.893	239	0.374	145	0.227	0.664	0.336	15460	5436	7855	13559	0	0	0	0	0	0	0	0	0	0	0	0	0	13283	0
6865E3_paralog_sequences_trimmed.aln-cln	79	543	42897	10161	23.687	198	0.365	111	0.204	0.681	0.319	10385	4694	5020	12637	0	0	0	0	0	0	0	0	0	0	0	0	0	10161	0
6913E3_paralog_sequences_trimmed.aln-cln	84	450	37800	6710	17.751	144	0.32	94	0.209	0.656	0.344	10721	4517	5815	10037	0	0	0	0	0	0	0	0	0	0	0	0	0	6710	0
6913E4_paralog_sequences_trimmed.aln-cln	96	603	57888	15860	27.398	194	0.322	118	0.196	0.66	0.34	12737	6099	7080	16112	0	0	0	0	0	0	0	0	0	0	0	0	0	15860	0
6913E6_paralog_sequences_trimmed.aln-cln	81	514	41634	10575	25.4	214	0.416	125	0.243	0.688	0.312	9054	4449	4609	12947	0	0	0	0	0	0	0	0	0	0	0	0	0	10575	0
6924E2_paralog_sequences_trimmed.aln-cln	84	774	65016	12580	19.349	378	0.488	252	0.326	0.638	0.362	16451	8621	9489	17875	0	0	0	0	0	0	0	0	0	0	0	0	0	12580	0
6961E2_paralog_sequences_trimmed.aln-cln	83	588	48804	10451	21.414	185	0.315	124	0.211	0.621	0.379	10821	5758	8393	13381	0	0	0	0	0	0	0	0	0	0	0	0	0	10451	0
6961E6_paralog_sequences_trimmed.aln-cln	82	674	55268	10933	19.782	253	0.375	162	0.24	0.657	0.343	12895	5877	8811	16752	0	0	0	0	0	0	0	0	0	0	0	0	0	10933	0
6962E2_paralog_sequences_trimmed.aln-cln	84	308	25872	5004	19.341	91	0.295	44	0.143	0.657	0.343	6597	2517	4293	7461	0	0	0	0	0	0	0	0	0	0	0	0	0	5004	0
6978E4_paralog_sequences_trimmed.aln-cln	82	381	31242	5887	18.843	153	0.402	102	0.268	0.657	0.343	7544	4066	4445	9300	0	0	0	0	0	0	0	0	0	0	0	0	0	5887	0
7013E6_paralog_sequences_trimmed.aln-cln	50	258	12900	3986	30.899	70	0.271	39	0.151	0.652	0.348	2416	1373	1673	3452	0	0	0	0	0	0	0	0	0	0	0	0	0	3986	0
7029E1_paralog_sequences_trimmed.aln-cln	81	429	34749	7293	20.988	214	0.499	167	0.389	0.52	0.48	7437	6369	6622	7028	0	0	0	0	0	0	0	0	0	0	0	0	0	7293	0
7174E4_paralog_sequences_trimmed.aln-cln	81	795	64395	10440	16.212	358	0.45	251	0.316	0.637	0.363	17109	9055	10039	17752	0	0	0	0	0	0	0	0	0	0	0	0	0	10440	0
7367E3_paralog_sequences_trimmed.aln-cln	80	261	20880	6374	30.527	61	0.234	34	0.13	0.62	0.38	4958	2335	3088	4125	0	0	0	0	0	0	0	0	0	0	0	0	0	6374	0
AT1G10760E5_paralog_sequences_trimmed.aln-cln	97	555	53835	11150	20.711	180	0.324	121	0.218	0.635	0.365	12681	6496	8551	14957	0	0	0	0	0	0	0	0	0	0	0	0	0	11150	0
AT1G50380E4_paralog_sequences_trimmed.aln-cln	76	350	26600	7886	29.647	188	0.537	140	0.4	0.65	0.35	5124	2863	3708	7019	0	0	0	0	0	0	0	0	0	0	0	0	0	7886	0
AT1G63660E2_paralog_sequences_trimmed.aln-cln	86	486	41796	6049	14.473	224	0.461	154	0.317	0.612	0.388	9407	5981	7644	12715	0	0	0	0	0	0	0	0	0	0	0	0	0	6049	0
AT1G63660E5_paralog_sequences_trimmed.aln-cln	86	495	42570	8429	19.8	177	0.358	123	0.248	0.65	0.35	11188	5343	6182	11428	0	0	0	0	0	0	0	0	0	0	0	0	0	8429	0
AT1G79730E6_paralog_sequences_trimmed.aln-cln	77	393	30261	4928	16.285	105	0.267	70	0.178	0.681	0.319	8072	3604	4241	9416	0	0	0	0	0	0	0	0	0	0	0	0	0	4928	0
AT2G25870E5_paralog_sequences_trimmed.aln-cln	80	360	28800	7564	26.264	146	0.406	99	0.275	0.649	0.351	6481	3798	3442	7515	0	0	0	0	0	0	0	0	0	0	0	0	0	7564	0
AT2G32600E2_paralog_sequences_trimmed.aln-cln	86	565	48590	14214	29.253	248	0.439	176	0.312	0.658	0.342	9796	5930	5121	13529	0	0	0	0	0	0	0	0	0	0	0	0	0	14214	0
AT2G32600E3_paralog_sequences_trimmed.aln-cln	76	302	22952	11996	52.266	125	0.414	70	0.232	0.648	0.352	3366	1822	1914	3854	0	0	0	0	0	0	0	0	0	0	0	0	0	11996	0
AT3G56940E1_paralog_sequences_trimmed.aln-cln	61	247	15067	3764	24.982	64	0.259	49	0.198	0.599	0.401	3440	2256	2277	3330	0	0	0	0	0	0	0	0	0	0	0	0	0	3764	0
AT4G34450E4_paralog_sequences_trimmed.aln-cln	78	390	30420	8002	26.305	154	0.395	121	0.31	0.639	0.361	6148	3594	4198	8478	0	0	0	0	0	0	0	0	0	0	0	0	0	8002	0
AT5G04710E3_paralog_sequences_trimmed.aln-cln	88	408	35904	6599	18.38	157	0.385	106	0.26	0.68	0.32	10616	4443	4536	9710	0	0	0	0	0	0	0	0	0	0	0	0	0	6599	0
AT5G08530E1_paralog_sequences_trimmed.aln-cln	98	1626	159348	19577	12.286	630	0.387	451	0.277	0.561	0.439	37994	25053	36031	40693	0	0	0	0	0	0	0	0	0	0	0	0	0	19577	0
AT5G17380E1_paralog_sequences_trimmed.aln-cln	97	780	75660	15526	20.521	400	0.513	300	0.385	0.52	0.48	13654	11742	16052	18686	0	0	0	0	0	0	0	0	0	0	0	0	0	15526	0
AT5G35080E2_paralog_sequences_trimmed.aln-cln	81	381	30861	10139	32.854	112	0.294	66	0.173	0.652	0.348	5832	3122	3855	7913	0	0	0	0	0	0	0	0	0	0	0	0	0	10139	0
Dataset 3 Ephedra only
4471E2_just_ephedra.fasta	73	588	42924	2150	5.009	189	0.321	103	0.175	0.647	0.353	13390	5590	8787	13007	0	0	0	0	0	0	0	0	0	0	0	0	0	2150	0
[truncated: 4,898 more rows]
